# Supplementary material for: Identification and functional characterization of BICD2 as a candidate disease gene in an consanguineous family with dilated cardiomyopathy
Source: BMC Med Genomics. 2022 Sep 6;15:189. doi: 10.1186/s12920-022-01349-y (PMC9446846; doi:10.1186/s12920-022-01349-y)
Supplement: Supplementary file 2 — Additional file 2. Differentially expressed genes in homozygous versus wild-type zebrafish. [file 12920_2022_1349_MOESM2_ESM.xlsx]

## Sheet: Sheet1
Table 10. Differentially expressed genes in homozygous versus wild-type zebrafish
gene	tag	fdr	fc	genename
ENSDARG00000068888	homoOverwt	0.0411147	4.00508	klhl41a
ENSDARG00000027310	homoOverwt	0.0493389	2.31465	lsp1a
ENSDARG00000025855	homoOverwt	0.0150412	2.81115	camk2n1a
ENSDARG00000057687	homoOverwt	0.0243533	2.77653	sbk3
ENSDARG00000055163	homoOverwt	0.0482189	2.09924	epoa
ENSDARG00000040971	homoOverwt	0.0306856	2.26963	zgc:92606
ENSDARG00000020235	homoOverwt	0.0188613	3.02788	sept9a
ENSDARG00000002748	homoOverwt	0.0319928	2.096	sema6d
ENSDARG00000034268	homoOverwt	0.0337944	2.36677	slit3
ENSDARG00000036371	homoOverwt	0.0240756	2.21422	acta1a
ENSDARG00000068892	homoOverwt	0.0420962	2.51986	sostdc1a
ENSDARG00000009387	homoOverwt	0.0420453	2.65814	robo4
ENSDARG00000055854	homoOverwt	0.0228661	2.55582	nr4a3
ENSDARG00000099776	homoOverwt	0.0283796	2.40361	glula
ENSDARG00000096546	homoOverwt	0.0475632	2.62203	nrp2aa
ENSDARG00000101828	homoOverwt	0.0446291	2.98212	si:dkey-16p6.1
ENSDARG00000097539	homoOverwt	0.0399937	4.11129	si:ch211-39f2.3
ENSDARG00000043457	homoOverwt	0.0218375	2.70293	gapdh
ENSDARG00000019060	homoOverwt	0.0371317	2.30648	snx12
ENSDARG00000097205	homoOverwt	0.0166942	2.21518	ulk2
ENSDARG00000055575	homoOverwt	0.0332916	2.89406	pcolce2b
ENSDARG00000073917	homoOverwt	0.03861	2.29298	b3glcta
ENSDARG00000015228	homoOverwt	0.0240504	2.6966	ero1a
ENSDARG00000101629	homoOverwt	0.0486402	2.56483	CABZ01079192.1
ENSDARG00000025375	homoOverwt	0.0415802	2.52257	idh1
ENSDARG00000018004	homoOverwt	0.0261197	2.99811	nkx2.5
ENSDARG00000037905	homoOverwt	0.039872	2.11237	cacna1aa
ENSDARG00000019130	homoOverwt	0.0203972	2.42513	plk2b
ENSDARG00000103277	homoOverwt	0.0383299	6.34216	cyp24a1
ENSDARG00000045408	homoOverwt	0.0211173	4.56551	tagln
ENSDARG00000005139	homoOverwt	0.0295901	6.49715	hhatlb
ENSDARG00000099183	homoOverwt	0.03107	3.21532	fkbp10a
ENSDARG00000010407	homoOverwt	0.0385642	2.44581	ppp4r4
ENSDARG00000011571	homoOverwt	0.0214461	2.3046	calcrlb
ENSDARG00000006526	homoOverwt	0.00295072	4.14904	fn1b
ENSDARG00000102538	homoOverwt	0.0392279	2.56096	mccc1
ENSDARG00000114226	homoOverwt	0.0237166	3.61963	CABZ01102109.1
ENSDARG00000095789	homoOverwt	0.0442415	2.74278	ccr8.1
ENSDARG00000021143	homoOverwt	0.0489791	2.15069	rtn1b
ENSDARG00000068868	homoOverwt	0.011758	2.3235	nap1l4b
ENSDARG00000102566	homoOverwt	0.0127651	2.42233	fam102aa
ENSDARG00000056979	homoOverwt	0.0465842	4.23074	lhx9
ENSDARG00000077244	homoOverwt	0.033741	17.6965	setd1bb
ENSDARG00000102015	homoOverwt	0.0313209	2.23329	CABZ01037298.1
ENSDARG00000088116	homoOverwt	0.0121071	2.73264	gstm.3
ENSDARG00000000002	homoOverwt	0.0224971	2.01828	ccdc80
ENSDARG00000061140	homoOverwt	0.011879	2.23696	colec12
ENSDARG00000037555	homoOverwt	0.0434109	2.54199	atoh8
ENSDARG00000116838	homoOverwt	0.033741	17.6965	taar19s
ENSDARG00000044541	homoOverwt	0.0383428	4.4842	ppp1r14ba
ENSDARG00000039881	homoOverwt	0.0382143	2.70641	cemip
ENSDARG00000097571	homoOverwt	0.0423282	5.41393	si:dkey-114l24.2
ENSDARG00000059305	homoOverwt	0.0434041	2.02703	tmem37
ENSDARG00000060298	homoOverwt	0.0116865	2.79213	nin
ENSDARG00000098546	homoOverwt	0.0301515	21.8706	olfcg6
ENSDARG00000053828	homoOverwt	0.0459507	5.68325	ubxn11
ENSDARG00000102398	homoOverwt	0.0305546	3.70776	cnn1b
ENSDARG00000058475	homoOverwt	0.0302387	2.08871	ern2
ENSDARG00000094815	homoOverwt	0.0145711	2.56323	CU179758.1
ENSDARG00000098465	homoOverwt	0.0390066	3.48013	si:ch73-366l1.5
ENSDARG00000070391	homoOverwt	0.0186167	2.73996	tspan4b
ENSDARG00000016963	homoOverwt	0.0383112	4.54009	slc16a1a
ENSDARG00000011190	homoOverwt	0.0331066	2.33574	fgfr1b
ENSDARG00000012446	homoOverwt	0.0449534	3.91657	zgc:113057
ENSDARG00000054191	homoOverwt	0.015638	2.71456	pgk1
ENSDARG00000011088	homoOverwt	0.0225026	2.4166	si:ch211-288d18.1
ENSDARG00000042525	homoOverwt	0.0477741	2.58575	ebf2
ENSDARG00000007891	homoOverwt	0.0470334	3.17357	meox1
ENSDARG00000096141	homoOverwt	0.0474968	3.46044	zgc:173624
ENSDARG00000102064	homoOverwt	0.0471431	3.35473	kcna2b
ENSDARG00000000943	homoOverwt	0.0479097	2.60415	dzip1
ENSDARG00000021059	homoOverwt	0.00476206	3.1669	alas1
ENSDARG00000034852	homoOverwt	0.00744615	2.13663	nt5c2l1
ENSDARG00000053929	homoOverwt	0.0311091	19.7836	opn4b
ENSDARG00000019579	homoOverwt	0.0234471	2.88264	ldb2a
ENSDARG00000115817	homoOverwt	0.033741	17.6965	si:dkey-46g23.2
ENSDARG00000104007	homoOverwt	0.0499157	4.9449	pcdh1g1
ENSDARG00000022303	homoOverwt	0.0070787	2.23049	higd1a
ENSDARG00000094973	homoOverwt	0.0390548	2.52981	wnt16
ENSDARG00000117731	homoOverwt	0.033741	17.6965	CU929171.1
ENSDARG00000060797	homoOverwt	0.00758795	2.44772	pfkmb
ENSDARG00000013335	homoOverwt	0.00954622	2.21481	anxa6
ENSDARG00000073911	homoOverwt	0.024201	2.65197	tmem255a
ENSDARG00000059387	homoOverwt	0.0462863	3.06707	fgf7
ENSDARG00000098414	homoOverwt	0.032205	2.00832	ninl
ENSDARG00000100529	homoOverwt	0.0320101	2.03082	sh3bp5a
ENSDARG00000036329	homoOverwt	0.0117267	2.17701	ndufa1
ENSDARG00000054199	homoOverwt	0.033741	17.6965	mthfd2l
ENSDARG00000028676	homoOverwt	0.0141355	2.08247	nuak1b
ENSDARG00000087381	homoOverwt	0.0473299	7.30483	tcf23
ENSDARG00000105156	homoOverwt	0.0462694	5.9671	egln1b
ENSDARG00000032959	homoOverwt	0.0498324	5.88578	kcnc1b
ENSDARG00000042172	homoOverwt	0.0166565	2.86975	c7a
ENSDARG00000113992	homoOverwt	0.0323607	2.21872	apobec2b
ENSDARG00000086518	homoOverwt	0.0492717	3.44253	si:ch211-155o21.3
ENSDARG00000029457	homoOverwt	0.0342609	2.69602	cacna1sa
ENSDARG00000038235	homoOverwt	0.0380297	2.93186	pkdccb
ENSDARG00000102626	homoOverwt	0.0152707	2.33949	frem2b
ENSDARG00000004227	homoOverwt	0.0217396	2.50933	pde3a
ENSDARG00000114589	homoOverwt	0.029861	2.69349	jam3a
ENSDARG00000055349	homoOverwt	0.0261079	2.11398	pknox2
ENSDARG00000086691	homoOverwt	0.0390998	2.1412	dnajc12
ENSDARG00000058158	homoOverwt	0.0144181	2.10656	trim55b
ENSDARG00000111309	homoOverwt	0.0296399	26.0447	AL935126.2
ENSDARG00000052894	homoOverwt	0.0494679	3.05927	znf532
ENSDARG00000094913	homoOverwt	0.0297864	23.9577	or133-2
ENSDARG00000006604	homoOverwt	0.0397718	2.89646	nectin3b
ENSDARG00000073996	homoOverwt	0.0299485	2.16944	prickle3
ENSDARG00000107408	homoOverwt	0.0309741	2.19223	TCF4
ENSDARG00000059523	homoOverwt	0.0471068	3.38089	rims4
ENSDARG00000071103	homoOverwt	0.0465352	6.16569	si:dkey-222p3.1
ENSDARG00000092970	homoOverwt	0.0424128	2.82836	tmsb2
ENSDARG00000079542	homoOverwt	0.0184983	2.53073	stard13a
ENSDARG00000045749	homoOverwt	0.021824	2.07775	ppfibp1a
ENSDARG00000098733	homoOverwt	0.0132989	2.43401	pxdn
ENSDARG00000006060	homoOverwt	0.0248531	2.2085	crybg1b
ENSDARG00000117238	homoOverwt	0.0293624	2.74251	CU463231.2
ENSDARG00000056108	homoOverwt	0.00542406	2.36279	ndufa4
ENSDARG00000039482	homoOverwt	0.0342162	2.0649	calhm2.1
ENSDARG00000025012	homoOverwt	0.0203483	2.1911	tpi1a
ENSDARG00000057378	homoOverwt	0.0345658	2.04837	selenou1a
ENSDARG00000043806	homoOverwt	0.0131344	3.04301	postna
ENSDARG00000090953	homoOverwt	0.0447819	3.63404	igsf5b
ENSDARG00000073821	homoOverwt	0.0295276	40.6542	znf1177
ENSDARG00000020541	homoOverwt	0.0143904	6.1723	ism1
ENSDARG00000111585	homoOverwt	0.0346443	2.40301	CABZ01048666.1
ENSDARG00000058048	homoOverwt	0.0295268	220.141	ugt5e1
ENSDARG00000071378	homoOverwt	0.0296188	2.08587	micos13
ENSDARG00000018997	homoOverwt	0.0244234	2.72277	cplx2l
ENSDARG00000101753	homoOverwt	0.0384352	2.13933	CABZ01085195.1
ENSDARG00000038176	homoOverwt	0.0301515	21.8706	cyb561
ENSDARG00000088330	homoOverwt	0.033741	17.6965	hbae1.3
ENSDARG00000102744	homoOverwt	0.0102267	2.70966	mgst3a
ENSDARG00000058656	homoOverwt	0.00406099	2.24152	desma
ENSDARG00000058543	homoOverwt	0.0097111	2.91126	lama5
ENSDARG00000053106	homoOverwt	0.0255021	2.25854	cep44
ENSDARG00000059972	homoOverwt	0.0265348	2.9152	raly
ENSDARG00000028067	homoOverwt	0.0100736	2.1914	bnip3lb
ENSDARG00000039661	homoOverwt	0.0249932	2.33456	slc36a4
ENSDARG00000097605	homoOverwt	0.046022	5.4275	CU137681.1
ENSDARG00000055052	homoOverwt	0.0329392	2.6112	map2
ENSDARG00000045524	homoOverwt	0.0344804	2.51542	lamb1b
ENSDARG00000038996	homoOverwt	0.028677	3.09569	egln1a
ENSDARG00000075791	homoOverwt	0.044836	6.32547	si:dkey-79f11.5
ENSDARG00000086256	homoOverwt	0.0296335	2.35857	si:ch211-236p5.2
ENSDARG00000102585	homoOverwt	0.0391062	2.49586	fam160a1b
ENSDARG00000101251	homoOverwt	0.00775238	2.89871	ldha
ENSDARG00000012387	homoOverwt	0.00778926	2.62523	pdha1a
ENSDARG00000103811	homoOverwt	0.0102612	2.32285	agla
ENSDARG00000062222	homoOverwt	0.0203569	2.38073	mxra8a
ENSDARG00000074808	homoOverwt	0.0361406	2.93603	megf6b
ENSDARG00000090338	homoOverwt	0.0314492	2.16184	fam20cb
ENSDARG00000093345	homoOverwt	0.0295268	232.664	si:ch73-27e22.7
ENSDARG00000077778	homoOverwt	0.0477315	3.41442	adamts9
ENSDARG00000102067	homoOverwt	0.0296399	26.0447	grm5b
ENSDARG00000002235	homoOverwt	0.0252172	2.47621	mmp14a
ENSDARG00000102438	homoOverwt	0.033741	17.6965	CABZ01080434.1
ENSDARG00000006467	homoOverwt	0.0295782	28.1318	pcdh8
ENSDARG00000071235	homoOverwt	0.0178372	2.24328	si:ch211-117c9.5
ENSDARG00000102540	homoOverwt	0.0344985	3.29836	CR450832.1
ENSDARG00000100839	homoOverwt	0.0295272	42.7412	BX649384.3
ENSDARG00000071024	homoOverwt	0.0364952	2.3909	zgc:171679
ENSDARG00000099870	homoOverwt	0.0268062	2.89951	tnni4a
ENSDARG00000091726	homoOverwt	0.0151788	2.59176	aebp1
ENSDARG00000071445	homoOverwt	0.0247071	2.37116	myoz1b
ENSDARG00000031763	homoOverwt	0.0385614	2.79666	smad6b
ENSDARG00000013847	homoOverwt	0.0166472	2.4673	egfra
ENSDARG00000088584	homoOverwt	0.0394978	2.75839	si:ch73-352p18.4
ENSDARG00000091009	homoOverwt	0.0190954	2.5706	si:ch211-28p3.4
ENSDARG00000076332	homoOverwt	0.0222983	2.80766	si:ch211-159i8.4
ENSDARG00000071678	homoOverwt	0.0375006	2.31022	atcaya
ENSDARG00000039937	homoOverwt	0.0295326	34.393	ccdc172
ENSDARG00000106018	homoOverwt	0.033741	17.6965	CACNA2D3
ENSDARG00000058585	homoOverwt	0.0183893	2.37847	chst2b
ENSDARG00000099961	homoOverwt	0.028499	2.20448	bnip3
ENSDARG00000017437	homoOverwt	0.0311091	19.7836	adcy3b
ENSDARG00000117409	homoOverwt	0.0301515	21.8706	CABZ01100396.1
ENSDARG00000019881	homoOverwt	0.023598	2.19853	bsg
ENSDARG00000087476	homoOverwt	0.0311091	19.7836	cbln20
ENSDARG00000069105	homoOverwt	0.0199081	2.73096	fgfr4
ENSDARG00000086420	homoOverwt	0.0363385	2.77913	CABZ01046949.1
ENSDARG00000104693	homoOverwt	0.0254583	2.02008	il6st
ENSDARG00000102340	homoOverwt	0.0378975	2.45687	ptn
ENSDARG00000103109	homoOverwt	0.0494287	2.13705	chl1b
ENSDARG00000004988	homoOverwt	0.0430228	3.19432	ppp3ca
ENSDARG00000006497	homoOverwt	0.0367206	2.19414	rtn1a
ENSDARG00000013653	homoOverwt	0.0183418	2.55319	adgrl4
ENSDARG00000095355	homoOverwt	0.033741	17.6965	si:dkey-78l4.7
ENSDARG00000062325	homoOverwt	0.0375119	3.03261	shank2b
ENSDARG00000068710	homoOverwt	0.0497526	2.018	nid1a
ENSDARG00000078227	homoOverwt	0.0177676	2.29152	cspg4
ENSDARG00000002172	homoOverwt	0.0450364	2.31779	aplnra
ENSDARG00000077769	homoOverwt	0.0364133	2.65986	cited1
ENSDARG00000012816	homoOverwt	0.0203582	2.30757	dipk2aa
ENSDARG00000028173	homoOverwt	0.00882705	2.46053	slc4a2a
ENSDARG00000013317	homoOverwt	0.00764215	2.73685	pygmb
ENSDARG00000094678	homoOverwt	0.0385768	2.2392	si:dkey-9i23.6
ENSDARG00000018846	homoOverwt	0.0402918	3.13381	dgat2
ENSDARG00000096365	homoOverwt	0.0293578	5.01151	si:ch211-195m9.3
ENSDARG00000088567	homoOverwt	0.0416028	2.64705	vps72b
ENSDARG00000076050	homoOverwt	0.0459918	6.02452	si:dkey-283j8.1
ENSDARG00000045748	homoOverwt	0.0349845	3.49133	stab2
ENSDARG00000040087	homoOverwt	0.0247148	2.37328	epb41l4a
ENSDARG00000023174	homoOverwt	0.0257667	3.25166	fez1
ENSDARG00000054907	homoOverwt	0.018171	2.62593	cox7a2l
ENSDARG00000068193	homoOverwt	0.033741	17.6965	tmem44
ENSDARG00000104208	homoOverwt	0.0295268	101.179	zgc:172128
ENSDARG00000101195	homoOverwt	0.00743117	3.00906	cyp1c1
ENSDARG00000095885	homoOverwt	0.0412564	15.6094	si:ch211-158m24.12
ENSDARG00000009341	homoOverwt	0.00884606	2.60931	nrap
ENSDARG00000034344	homoOverwt	0.0270115	2.42421	pcdh19
ENSDARG00000077641	homoOverwt	0.0304752	2.20367	thbs3a
ENSDARG00000078725	homoOverwt	0.0482514	2.96093	nos1apa
ENSDARG00000055100	homoOverwt	0.0379933	5.30568	cxcl12b
ENSDARG00000074604	homoOverwt	0.0424955	2.65936	phc3
ENSDARG00000103739	homoOverwt	0.0473464	2.09044	bahcc1a
ENSDARG00000032435	homoOverwt	0.0472464	2.17172	itga9
ENSDARG00000022399	homoOverwt	0.0410395	2.26714	ntmt1
ENSDARG00000117766	homoOverwt	0.033741	17.6965	CU915256.2
ENSDARG00000101421	homoOverwt	0.0330829	3.04805	si:dkeyp-80d11.10
ENSDARG00000030905	homoOverwt	0.0305743	10.9595	cited2
ENSDARG00000011876	homoOverwt	0.042288	2.61032	ednraa
ENSDARG00000053868	homoOverwt	0.0447211	3.16939	etv2
ENSDARG00000106630	homoOverwt	0.0361911	2.32428	LO018627.1
ENSDARG00000070558	homoOverwt	0.0460337	5.24016	si:ch211-93g23.2
ENSDARG00000019332	homoOverwt	0.0438841	2.06801	ndufb4
ENSDARG00000042529	homoOverwt	0.0379669	2.63044	gnat2
ENSDARG00000006580	homoOverwt	0.0311091	19.7836	cldnd
ENSDARG00000104138	homoOverwt	0.0458531	4.08311	igfbp7
ENSDARG00000007370	homoOverwt	0.0136451	2.07903	dysf
ENSDARG00000077513	homoOverwt	0.0451042	2.47111	ppp1r3da
ENSDARG00000057113	homoOverwt	0.012655	3.11195	c6
ENSDARG00000025513	homoOverwt	0.0428679	2.389	dip2cb
ENSDARG00000092035	homoOverwt	0.021446	2.20884	si:ch211-156j16.1
ENSDARG00000052341	homoOverwt	0.0210957	2.17658	sgcb
ENSDARG00000104665	homoOverwt	0.0162234	2.93459	kirrel3l
ENSDARG00000104960	homoOverwt	0.0311091	19.7836	si:ch211-11n16.3
ENSDARG00000068993	homoOverwt	0.0120045	2.52654	zgc:153631
ENSDARG00000075299	homoOverwt	0.0414283	2.08792	prxl2c
ENSDARG00000070670	homoOverwt	0.028317	2.75967	crip2
ENSDARG00000101178	homoOverwt	0.0439894	2.57639	sh3rf2
ENSDARG00000025325	homoOverwt	0.0314608	2.20278	ccsapa
ENSDARG00000096902	homoOverwt	0.0295297	36.48	si:ch211-180n24.3
ENSDARG00000036247	homoOverwt	0.0295283	38.5671	tmem144b
ENSDARG00000113012	homoOverwt	0.0484391	7.30483	CABZ01112050.1
ENSDARG00000114125	homoOverwt	0.0412564	15.6094	si:dkey-261m9.19
ENSDARG00000095901	homoOverwt	0.0149585	2.62062	col18a1b
ENSDARG00000107130	homoOverwt	0.0394678	2.14988	CU927890.1
ENSDARG00000102096	homoOverwt	0.0192649	2.14578	adra2b
ENSDARG00000109996	homoOverwt	0.0297527	2.08485	CABZ01101996.1
ENSDARG00000012801	homoOverwt	0.028767	2.96146	pfkpb
ENSDARG00000103542	homoOverwt	0.0301179	2.72319	vegfaa
ENSDARG00000007412	homoOverwt	0.00622683	2.7527	slc2a1b
ENSDARG00000036930	homoOverwt	0.014198	2.60284	tbx18
ENSDARG00000061817	homoOverwt	0.0415284	2.0797	kif1aa
ENSDARG00000092927	homoOverwt	0.0413522	20.9226	si:dkey-44g23.2
ENSDARG00000056511	homoOverwt	0.033741	17.6965	arr3a
ENSDARG00000040123	homoOverwt	0.0238887	2.05577	zfpm2a
ENSDARG00000097268	homoOverwt	0.040916	2.32601	CU929145.2
ENSDARG00000010085	homoOverwt	0.0421826	2.91709	p4ha2
ENSDARG00000090752	homoOverwt	0.0162106	3.09196	plk2a
ENSDARG00000092266	homoOverwt	0.0295269	49.0024	si:ch73-27e22.2
ENSDARG00000105354	homoOverwt	0.0436264	11.442	CABZ01044764.2
ENSDARG00000026862	homoOverwt	0.0417578	2.62072	aktip
ENSDARG00000069473	homoOverwt	0.0382687	3.18293	frem1a
ENSDARG00000033140	homoOverwt	0.0443383	2.22476	desi1a
ENSDARG00000028027	homoOverwt	0.0230885	2.01369	trim63a
ENSDARG00000078941	homoOverwt	0.0296399	26.0447	ano9a
ENSDARG00000015686	homoOverwt	0.0333346	2.122	bmp6
ENSDARG00000091905	homoOverwt	0.0412564	15.6094	si:dkey-108k21.21
ENSDARG00000017034	homoOverwt	0.0349831	3.43731	sqor
ENSDARG00000035665	homoOverwt	0.025887	4.22417	si:dkey-267n13.1
ENSDARG00000006990	homoOverwt	0.0498993	2.25405	creld1b
ENSDARG00000018008	homoOverwt	0.0473747	5.77586	mdh1b
ENSDARG00000103129	homoOverwt	0.0340306	2.20033	nid1b
ENSDARG00000061436	homoOverwt	0.0219322	2.24838	col6a2
ENSDARG00000076950	homoOverwt	0.0227943	2.35799	kel
ENSDARG00000094889	homoOverwt	0.0196662	2.13813	cplx4c
ENSDARG00000092281	homoOverwt	0.0206891	2.56948	flnb
ENSDARG00000100352	homoOverwt	0.0120458	2.43546	aglb
ENSDARG00000041407	homoOverwt	0.0308185	2.03486	rmdn3
ENSDARG00000092172	homoOverwt	0.0337341	2.72678	si:dkey-96n2.1
ENSDARG00000025974	homoOverwt	0.0420299	2.79593	magi3b
ENSDARG00000070080	homoOverwt	0.0310973	2.02294	nbeaa
ENSDARG00000056453	homoOverwt	0.0402036	2.28992	afap1l1b
ENSDARG00000061852	homoOverwt	0.0439664	2.33827	olfml3a
ENSDARG00000104231	homoOverwt	0.0450962	2.26405	opn9
ENSDARG00000079374	homoOverwt	0.0344248	2.11395	tjp1b
ENSDARG00000111983	homoOverwt	0.0409491	4.00693	sb:cb470
ENSDARG00000057004	homoOverwt	0.0182156	2.61121	si:ch211-287a12.9
ENSDARG00000095698	homoOverwt	0.0290415	2.16366	si:dkey-228a15.1
ENSDARG00000052948	homoOverwt	0.0414722	5.17495	nppal
ENSDARG00000098616	homoOverwt	0.033741	17.6965	ly6m4
ENSDARG00000117312	homoOverwt	0.0289101	2.37925	CABZ01044746.1
ENSDARG00000056125	homoOverwt	0.0312212	2.71928	myct1a
ENSDARG00000103155	homoOverwt	0.0345434	2.14148	ext1a
ENSDARG00000105096	homoOverwt	0.023945	2.98854	si:ch1073-67j19.1
ENSDARG00000060854	homoOverwt	0.0203187	2.08855	kctd3
ENSDARG00000014039	homoOverwt	0.046653	3.98122	si:dkeyp-93d12.1
ENSDARG00000098984	homoOverwt	0.0404259	2.07916	pid1
ENSDARG00000094792	homoOverwt	0.0174994	2.3381	twf2a
ENSDARG00000032344	homoOverwt	0.0343955	2.30471	pde4a
ENSDARG00000098879	homoOverwt	0.0427436	2.8423	si:dkey-4j21.2
ENSDARG00000098257	homoOverwt	0.0341802	4.73331	pcdh15a
ENSDARG00000045003	homoOverwt	0.0447336	3.38471	plvapb
ENSDARG00000096791	homoOverwt	0.0218072	2.31052	si:ch73-344o19.1
ENSDARG00000038794	homoOverwt	0.03319	2.20592	zgc:113531
ENSDARG00000020594	homoOverwt	0.00767329	2.74378	txlnba
ENSDARG00000052304	homoOverwt	0.00610289	2.29478	uqcrc1
ENSDARG00000030125	homoOverwt	0.0134943	2.50198	sox7
ENSDARG00000052242	homoOverwt	0.0270775	2.34526	aff2
ENSDARG00000060597	homoOverwt	0.0222608	2.421	zgc:158659
ENSDARG00000059363	homoOverwt	0.043306	2.91429	tgfbr2a
ENSDARG00000099389	homoOverwt	0.0200906	2.21409	cdo1
ENSDARG00000071498	homoOverwt	0.00914009	2.30673	fhl1a
ENSDARG00000006849	homoOverwt	0.0450767	5.18955	asic2
ENSDARG00000111704	homoOverwt	0.0471585	4.75907	CABZ01096573.1
ENSDARG00000079985	homoOverwt	0.0347507	2.06413	nrip2
ENSDARG00000014215	homoOverwt	0.0145232	3.06159	cdh13
ENSDARG00000074086	homoOverwt	0.0399885	2.48356	tecpr1b
ENSDARG00000087341	homoOverwt	0.0490858	2.90996	unc5c
ENSDARG00000105483	homoOverwt	0.029551	30.2189	zgc:112234
ENSDARG00000007344	homoOverwt	0.0428908	2.07432	tcap
ENSDARG00000001769	homoOverwt	0.0424162	2.04648	ptpra
ENSDARG00000042983	homoOverwt	0.0478961	4.74474	has1
ENSDARG00000004763	homoOverwt	0.0380282	2.62368	hhla2a.2
ENSDARG00000101706	homoOverwt	0.039597	3.80947	csrp3
ENSDARG00000117226	homoOverwt	0.0472892	13.374	AL831726.4
ENSDARG00000105626	homoOverwt	0.0296399	26.0447	adad2
ENSDARG00000104110	homoOverwt	0.0095352	2.30522	col4a2
ENSDARG00000031420	homoOverwt	0.0373284	2.10844	wt1a
ENSDARG00000102060	homoOverwt	0.0484967	3.02283	C25H11orf49
ENSDARG00000045230	homoOverwt	0.0144774	2.18657	cox6b1
ENSDARG00000045442	homoOverwt	0.0446172	4.23135	cpb1
ENSDARG00000011769	homoOverwt	0.0437398	3.06021	cpm
ENSDARG00000020953	homoOverwt	0.0110157	2.18674	dnajb6b
ENSDARG00000099437	homoOverwt	0.0394722	3.87738	si:ch1073-268j14.1
ENSDARG00000076767	homoOverwt	0.0332615	3.0318	pgfb
ENSDARG00000097553	homoOverwt	0.0382583	2.57775	BX908750.1
ENSDARG00000093111	homoOverwt	0.0392897	2.18915	si:ch211-209l18.2
ENSDARG00000103712	homoOverwt	0.0393607	2.00188	plpp7a
ENSDARG00000090869	homoOverwt	0.0478992	4.08206	FO904898.4
ENSDARG00000017321	homoOverwt	0.0112982	2.56618	kdr
ENSDARG00000040911	homoOverwt	0.0344954	3.21511	meox2a
ENSDARG00000044203	homoOverwt	0.018957	2.44484	sumf1
ENSDARG00000069929	homoOverwt	0.0420862	2.62169	CABZ01053976.1
ENSDARG00000076972	homoOverwt	0.0150451	2.04987	plvapa
ENSDARG00000060326	homoOverwt	0.0366613	2.21992	map1sb
ENSDARG00000012593	homoOverwt	0.0411387	2.64906	col5a1
ENSDARG00000036036	homoOverwt	0.043677	2.09303	mdka
ENSDARG00000089086	homoOverwt	0.0158785	2.39624	mustn1b
ENSDARG00000060788	homoOverwt	0.0399041	2.93865	lrrc14b
ENSDARG00000041998	homoOverwt	0.0296399	26.0447	zgc:113337
ENSDARG00000027903	homoOverwt	0.0375033	3.29489	adamtsl3
ENSDARG00000062873	homoOverwt	0.0368906	2.74548	slc2a11l
ENSDARG00000105286	homoOverwt	0.00710543	2.23167	ddx54
ENSDARG00000068036	homoOverwt	0.0467432	2.70539	tmem119b
ENSDARG00000041502	homoOverwt	0.0367908	2.25788	tgfb1a
ENSDARG00000006120	homoOverwt	0.0331824	2.51024	tbx2b
ENSDARG00000101831	homoOverwt	0.0102613	2.14621	irx1a
ENSDARG00000039684	homoOverwt	0.0245704	2.51409	sirt5
ENSDARG00000079059	homoOverwt	0.0188069	2.08012	retreg1
ENSDARG00000018145	homoOverwt	0.0150989	2.53514	mid1ip1l
ENSDARG00000008982	homoOverwt	0.0270065	2.15192	casq2
ENSDARG00000060655	homoOverwt	0.00483569	2.49159	BX005421.2
ENSDARG00000059348	homoOverwt	0.0016869	14.9193	rxfp3.3b
ENSDARG00000078800	homoOverwt	6.17283e-06	13.1804	slc26a10
ENSDARG00000095915	homoOverwt	0.00436686	8.60064	col6a3
ENSDARG00000087227	homoOverwt	1.52086e-05	9.19345	oit3
ENSDARG00000075189	homoOverwt	0.00905242	4.50168	cntnap5b
ENSDARG00000037495	homoOverwt	0.0225848	17.6965	rtn4rl2b
ENSDARG00000076838	homoOverwt	0.000323184	30.2189	apom
ENSDARG00000059131	homoOverwt	0.0311822	27.0365	spdya
ENSDARG00000002644	homoOverwt	6.22516e-05	9.93221	rgs5a
ENSDARG00000038112	homoOverwt	0.0042024	8.77712	si:dkeyp-59c12.1
ENSDARG00000074852	homoOverwt	0.00656011	3.00294	myo15b
ENSDARG00000116066	homoOverwt	0.0238104	3.09898	MFAP4
ENSDARG00000089586	homoOverwt	3.30488e-09	20.3903	ncam3
ENSDARG00000105617	homoOverwt	0.00335828	10.0089	si:ch73-335l21.2
ENSDARG00000002831	homoOverwt	0.000134458	3.79919	col4a4
ENSDARG00000113320	homoOverwt	0.0123779	7.32118	si:dkey-88n24.5
ENSDARG00000117231	homoOverwt	0.030288	4.99821	FO834828.1
ENSDARG00000095843	homoOverwt	0.0255342	3.48468	col24a1
ENSDARG00000094890	homoOverwt	0.0303827	6.89716	si:ch211-163b2.4
ENSDARG00000070824	homoOverwt	0.000901723	6.12271	ndufb5
ENSDARG00000053454	homoOverwt	0.0302069	5.50655	cntn3b
ENSDARG00000019418	homoOverwt	0.0466569	7.01726	kcnj2a
ENSDARG00000095803	homoOverwt	0.0491565	26.0447	BX649485.3
ENSDARG00000092858	homoOverwt	0.0109871	19.7836	si:ch1073-126c3.2
ENSDARG00000024588	homoOverwt	0.0279686	8.67817	gpc5b
ENSDARG00000014059	homoOverwt	0.0100723	5.37772	cldn5b
ENSDARG00000052895	homoOverwt	0.010334	6.70956	htra3a
ENSDARG00000007988	homoOverwt	0.0462385	15.6094	masp2
ENSDARG00000109370	homoOverwt	0.0332951	16.482	hist1h2ba
ENSDARG00000104292	homoOverwt	0.000405694	6.82552	ccn2b
ENSDARG00000032102	homoOverwt	0.00138829	3.47859	prdx3
ENSDARG00000038918	homoOverwt	0.00196949	12.5746	drd1b
ENSDARG00000069335	homoOverwt	0.00134414	5.93908	bcl6b
ENSDARG00000101817	homoOverwt	0.00248333	9.49271	si:dkey-5i16.5
ENSDARG00000036237	homoOverwt	0.00436207	2.72567	slc27a2a
ENSDARG00000013522	homoOverwt	0.00289243	2.89951	pck1
ENSDARG00000079532	homoOverwt	0.000209193	51.4442	zgc:194242
ENSDARG00000074363	homoOverwt	0.000395903	3.92177	TTC9
ENSDARG00000059751	homoOverwt	0.00482823	17.4194	abtb2a
ENSDARG00000100897	homoOverwt	0.000121398	8.38011	pdgfrb
ENSDARG00000102277	homoOverwt	0.0442913	4.75907	lama1
ENSDARG00000056443	homoOverwt	0.0029704	3.32342	zgc:152753
ENSDARG00000099200	homoOverwt	0.00410672	2.98376	zgc:123103
ENSDARG00000091730	homoOverwt	6.43939e-11	10.7819	gig2l
ENSDARG00000041540	homoOverwt	0.0150071	2.86661	sult1st2
ENSDARG00000019532	homoOverwt	0.015853	2.16989	fads2
ENSDARG00000071076	homoOverwt	0.00104392	2.65488	ldhbb
ENSDARG00000015662	homoOverwt	0.000101442	8.13143	pla2g12b
ENSDARG00000062483	homoOverwt	0.00107397	3.04572	lyve1b
ENSDARG00000002507	homoOverwt	0.0201624	2.05476	itga10
ENSDARG00000027196	homoOverwt	0.0010599	366.236	si:dkey-16l2.17
ENSDARG00000031046	homoOverwt	0.0236246	7.32115	nr1h5
ENSDARG00000058725	homoOverwt	5.41486e-05	3.04436	rfesd
ENSDARG00000004643	homoOverwt	0.0226354	17.6965	cdhr1a
ENSDARG00000054619	homoOverwt	0.00929741	5.54373	fras1
ENSDARG00000019686	homoOverwt	0.00556532	6.22077	fgl2b
ENSDARG00000069545	homoOverwt	0.00206736	43.8547	atg12
ENSDARG00000056111	homoOverwt	0.014064	2.90423	lmod1a
ENSDARG00000069230	homoOverwt	0.0431421	4.93207	zgc:153738
ENSDARG00000061203	homoOverwt	0.00352052	159.617	trpc1
ENSDARG00000014946	homoOverwt	0.00208098	7.22701	angpt2a
ENSDARG00000012076	homoOverwt	0.000257456	3.91657	apoa1a
ENSDARG00000102456	homoOverwt	5.95272e-06	42.7412	cfhl4
ENSDARG00000093052	homoOverwt	0.0216705	6.4678	c6
ENSDARG00000074671	homoOverwt	0.0103506	6.07608	nptx1l
ENSDARG00000060397	homoOverwt	0.0141178	2.43277	hhip
ENSDARG00000031422	homoOverwt	0.0228433	3.26211	igfbp2b
ENSDARG00000091817	homoOverwt	0.0210283	42.7412	CR391998.1
ENSDARG00000005050	homoOverwt	0.0101929	7.52589	wnt2ba
ENSDARG00000035632	homoOverwt	0.000674665	12.7481	ccl19a.2
ENSDARG00000041645	homoOverwt	8.68594e-05	4.60091	sb:cb37
ENSDARG00000026764	homoOverwt	0.000214946	2.7325	ahsg1
ENSDARG00000086569	homoOverwt	5.94579e-06	5.7964	zgc:172051
ENSDARG00000052775	homoOverwt	6.66134e-16	5.91926	opn3
ENSDARG00000042010	homoOverwt	4.71592e-06	4.89444	pklr
ENSDARG00000102366	homoOverwt	0.0262546	4.77392	micall2a
ENSDARG00000102414	homoOverwt	0.00597588	2.23358	myhz1.1
ENSDARG00000056620	homoOverwt	0.000715694	238.925	grpr
ENSDARG00000056156	homoOverwt	9.61126e-07	12.426	npdc1b
ENSDARG00000005704	homoOverwt	0.0454433	2.04053	eps8l3b
ENSDARG00000014320	homoOverwt	0.04624	15.6094	gucy2c
ENSDARG00000090468	homoOverwt	0.000693875	8.19937	ppp1r3aa
ENSDARG00000008333	homoOverwt	1.76944e-09	36.4327	znfl2a
ENSDARG00000117253	homoOverwt	3.58104e-06	293.189	BX088707.3
ENSDARG00000074033	homoOverwt	2.92795e-05	47.9171	adamtsl2
ENSDARG00000015559	homoOverwt	0.00138753	8.11444	fstl1a
ENSDARG00000037062	homoOverwt	0.0017756	7.51104	dhh
ENSDARG00000018048	homoOverwt	0.00107147	9.06022	zgc:171704
ENSDARG00000096518	homoOverwt	0.0102988	7.77847	CT033796.2
ENSDARG00000073844	homoOverwt	0.0263484	17.6965	si:dkey-85k7.10
ENSDARG00000013687	homoOverwt	0.0050473	7.8568	cilp2
ENSDARG00000044010	homoOverwt	0.0135803	4.87935	loxl2a
ENSDARG00000055036	homoOverwt	0.0109871	19.7836	itih3a
ENSDARG00000022372	homoOverwt	5.10477e-05	4.63013	kng1
ENSDARG00000104786	homoOverwt	0.00460923	6.44326	nlgn3a
ENSDARG00000104108	homoOverwt	2.68143e-06	4.75588	slco1d1
ENSDARG00000003259	homoOverwt	5.87909e-05	7.88633	loxa
ENSDARG00000077330	homoOverwt	0.00171559	7.49979	SH3TC1
ENSDARG00000097815	homoOverwt	0.0468106	17.6965	CU928129.2
ENSDARG00000078211	homoOverwt	0.0165556	5.3805	espnla
ENSDARG00000024865	homoOverwt	0.037307	2.65993	dscama
ENSDARG00000094752	homoOverwt	0.000840209	11.3754	rpe65b
ENSDARG00000101232	homoOverwt	8.75974e-05	8.69671	pcdh1g2
ENSDARG00000111386	homoOverwt	3.82461e-05	2.88407	CABZ01079178.1
ENSDARG00000019601	homoOverwt	0.00157487	8.38838	col12a1b
ENSDARG00000099185	homoOverwt	0.0225837	17.6965	chia.2
ENSDARG00000059993	homoOverwt	2.18738e-07	4.38466	trpm4a
ENSDARG00000076573	homoOverwt	4.85148e-10	7.61587	si:dkey-88j15.3
ENSDARG00000092404	homoOverwt	0.0235619	17.6965	LCT
ENSDARG00000095820	homoOverwt	0.00140461	4.94477	BX649485.4
ENSDARG00000003533	homoOverwt	0.0341672	6.36312	col8a1b
ENSDARG00000068166	homoOverwt	0.0170863	12.0342	whrnb
ENSDARG00000006110	homoOverwt	3.94113e-06	9.10386	chrd
ENSDARG00000075123	homoOverwt	5.33916e-05	8.30629	trafd1
ENSDARG00000087088	homoOverwt	0.00291863	4.51944	si:ch211-274p24.4
ENSDARG00000033684	homoOverwt	1.04444e-05	3.19827	oxgr1a.1
ENSDARG00000061585	homoOverwt	0.00239068	13.9087	cyp4v7
ENSDARG00000090722	homoOverwt	0.0259633	5.09786	C20H6orf58
ENSDARG00000076483	homoOverwt	0.0492486	0.445489	dhrs13b.2
ENSDARG00000013752	homoOverwt	0.0359116	0.416961	tnni2a.3
ENSDARG00000036830	homoOverwt	0.0112742	0.208989	krt91
ENSDARG00000090369	homoOverwt	0.0357587	0.259901	zgc:86896
ENSDARG00000037789	homoOverwt	0.0349399	0.1616	pvalb1
ENSDARG00000010936	homoOverwt	0.0391687	0.350457	abcb4
ENSDARG00000079011	homoOverwt	0.0468824	0.30075	col17a1b
ENSDARG00000002165	homoOverwt	0.0475867	0.469053	psme1
ENSDARG00000000212	homoOverwt	0.0296592	0.317168	krt97
ENSDARG00000110637	homoOverwt	0.0333223	0.145509	si:ch211-212k5.1
ENSDARG00000075436	homoOverwt	0.0367892	0.433386	sytl2b
ENSDARG00000058780	homoOverwt	0.0327809	0.100482	slc9a2
ENSDARG00000112526	homoOverwt	0.0369437	0.240889	CABZ01114581.1
ENSDARG00000019208	homoOverwt	0.0353148	0.19371	camsap1a
ENSDARG00000003519	homoOverwt	0.0399964	0.467637	aprt
ENSDARG00000054122	homoOverwt	0.0436965	0.383509	tmem30b
ENSDARG00000095532	homoOverwt	0.0328299	0.13877	si:dkey-58f10.13
ENSDARG00000018757	homoOverwt	0.018254	0.219027	klf5l
ENSDARG00000099327	homoOverwt	0.0385519	0.381846	zgc:174944
ENSDARG00000109648	homoOverwt	0.0109317	0.378695	si:ch211-147m6.1
ENSDARG00000061660	homoOverwt	0.0369107	0.479119	CABZ01055347.1
ENSDARG00000115041	homoOverwt	0.0353256	0.379048	ftr50
ENSDARG00000101169	homoOverwt	0.0115993	0.269797	grap2b
ENSDARG00000099844	homoOverwt	0.0320574	0.415615	GNAZ
ENSDARG00000067958	homoOverwt	0.0399173	0.139416	sh3gl1a
ENSDARG00000037758	homoOverwt	0.0327231	0.255356	tlr2
ENSDARG00000038006	homoOverwt	0.0378095	0.0800967	osr2
ENSDARG00000031757	homoOverwt	0.0465472	0.241856	tmc4
ENSDARG00000103467	homoOverwt	0.0293268	0.249709	limk1a
ENSDARG00000025601	homoOverwt	0.017427	0.149387	trim35-14
ENSDARG00000099518	homoOverwt	0.0211409	0.451155	si:ch211-119e14.1
ENSDARG00000099674	homoOverwt	0.0330098	0.0591238	dicp3.1
ENSDARG00000045836	homoOverwt	0.019465	0.337132	mapk11
ENSDARG00000039265	homoOverwt	0.0174644	0.340366	arhgap4a
ENSDARG00000018178	homoOverwt	0.0214275	0.395475	pgm2
ENSDARG00000101089	homoOverwt	0.0289927	0.466216	gart
ENSDARG00000094433	homoOverwt	0.0326296	0.255632	caspbl
ENSDARG00000091232	homoOverwt	0.039019	0.138924	kcnj1a.1
ENSDARG00000100411	homoOverwt	0.0391294	0.1695	si:ch73-106n3.1
ENSDARG00000044755	homoOverwt	0.0434316	0.159067	GCNT4
ENSDARG00000100223	homoOverwt	0.0135955	0.249169	gpa33a
ENSDARG00000111399	homoOverwt	0.0339556	0.354729	CR589947.3
ENSDARG00000069463	homoOverwt	0.00924138	0.149055	alox12
ENSDARG00000078503	homoOverwt	0.0210843	0.322166	si:dkey-76b14.2
ENSDARG00000060322	homoOverwt	0.0307876	0.229735	zgc:153654
ENSDARG00000043475	homoOverwt	0.0151908	0.344186
ENSDARG00000055656	homoOverwt	0.0283927	0.0130001	pdzd3b
ENSDARG00000058690	homoOverwt	0.0496001	0.374494	cgnb
ENSDARG00000075225	homoOverwt	0.0236665	0.140818	si:ch211-223a10.1
ENSDARG00000055374	homoOverwt	0.0418355	0.164249	irf4b
ENSDARG00000034095	homoOverwt	0.036871	0.20546	si:dkey-59l11.10
ENSDARG00000021287	homoOverwt	0.0221949	0.323487	rab7b
ENSDARG00000086126	homoOverwt	0.0197752	0.445365	trim33l
ENSDARG00000075504	homoOverwt	0.0175262	0.395872	si:dkey-40c23.2
ENSDARG00000074653	homoOverwt	0.0182617	0.405045	si:ch211-233m11.1
ENSDARG00000093629	homoOverwt	0.0247052	0.338611	si:ch211-106h4.4
ENSDARG00000060498	homoOverwt	0.0233668	0.129325	tnfrsf9a
ENSDARG00000057107	homoOverwt	0.0409652	0.448439	si:ch73-383g2.1
ENSDARG00000069476	homoOverwt	0.0137575	0.426931	spint2
ENSDARG00000009087	homoOverwt	0.00386344	0.165837	cd74a
ENSDARG00000038687	homoOverwt	0.0280111	0.391529	nfkb2
ENSDARG00000057853	homoOverwt	0.00459476	0.375181	atp6v0ca
ENSDARG00000074818	homoOverwt	0.0248761	0.291362	si:cabz01036022.1
ENSDARG00000071084	homoOverwt	0.00755323	0.387929	wipf1b
ENSDARG00000078734	homoOverwt	0.0164268	0.150817	myo1f
ENSDARG00000101170	homoOverwt	0.0273851	0.223012	rab42b
ENSDARG00000094695	homoOverwt	0.0357614	0.317805	si:dkey-204f11.64
ENSDARG00000055225	homoOverwt	0.0143956	0.428602	dock8
ENSDARG00000087736	homoOverwt	0.0177899	0.105338	si:dkey-118k5.3
ENSDARG00000033666	homoOverwt	0.0281088	0.441272	pi4k2a
ENSDARG00000077523	homoOverwt	0.0170855	0.346387	tdrd7b
ENSDARG00000100383	homoOverwt	0.013008	0.10485	il10ra
ENSDARG00000112540	homoOverwt	0.0198503	0.0925707	cst14b.2
ENSDARG00000021255	homoOverwt	0.0224381	0.134545	arhgap22
ENSDARG00000104188	homoOverwt	0.0342747	0.275979	fam83fb
ENSDARG00000061083	homoOverwt	0.0346067	0.0537681	igl4v8
ENSDARG00000079267	homoOverwt	0.0107339	0.150911	fermt3a
ENSDARG00000116994	homoOverwt	0.0193735	0.330435	CABZ01109480.1
ENSDARG00000005823	homoOverwt	0.0456485	0.467072	slc39a10
ENSDARG00000002401	homoOverwt	0.0183609	0.371855	gale
ENSDARG00000069961	homoOverwt	0.0160093	0.170741	il21r.1
ENSDARG00000057706	homoOverwt	0.0164984	0.215216	si:ch211-137i24.10
ENSDARG00000044561	homoOverwt	0.049923	0.128762	ccr7
ENSDARG00000041108	homoOverwt	0.00663176	0.33595	ctsh
ENSDARG00000078011	homoOverwt	0.0328053	0.341221	NAV1
ENSDARG00000021149	homoOverwt	0.0173304	0.342654	cbr1l
ENSDARG00000006677	homoOverwt	0.0164461	0.364565	ripk1l
ENSDARG00000098463	homoOverwt	0.0499759	0.140251	gig2g
ENSDARG00000095090	homoOverwt	0.0145272	0.307156	tspan37
ENSDARG00000002732	homoOverwt	0.0249439	0.232315	spon2b
ENSDARG00000090839	homoOverwt	0.0419211	0.124487	zmp:0000001006
ENSDARG00000013443	homoOverwt	0.0176032	0.357889	atp6v1ba
ENSDARG00000041430	homoOverwt	0.0498844	0.247659	bmp2b
ENSDARG00000116042	homoOverwt	0.0479821	0.0366819	chst3b
ENSDARG00000042725	homoOverwt	0.0419242	0.458982	cebpb
ENSDARG00000020079	homoOverwt	0.0320743	0.256823	neil3
ENSDARG00000042880	homoOverwt	0.045534	0.015003	si:ch211-222f23.6
ENSDARG00000036942	homoOverwt	0.0107898	0.33818	gpd1c
ENSDARG00000105263	homoOverwt	0.0206049	0.257628	ccl36.1
ENSDARG00000019564	homoOverwt	0.0151375	0.340397	asap2b
ENSDARG00000094935	homoOverwt	0.0315063	0.265944	si:dkey-58f10.11
ENSDARG00000114227	homoOverwt	0.0485916	0.470492	CABZ01075242.1
ENSDARG00000069563	homoOverwt	0.0181144	0.429479	zgc:153151
ENSDARG00000053568	homoOverwt	0.0214344	0.23973	pstpip1b
ENSDARG00000052129	homoOverwt	0.0423392	0.424261	boka
ENSDARG00000088245	homoOverwt	0.0124648	0.311199	si:dkey-16p6.1
ENSDARG00000045561	homoOverwt	0.00712569	0.216309	dram1
ENSDARG00000019753	homoOverwt	0.0492175	0.33968	kcnn3
ENSDARG00000055750	homoOverwt	0.0256908	0.0746741	foxp3a
ENSDARG00000079453	homoOverwt	0.0343565	0.226197	atp8b4
ENSDARG00000099281	homoOverwt	0.0151027	0.404998	si:dkey-112e7.2
ENSDARG00000098610	homoOverwt	0.0209643	0.189786	si:ch211-207e19.2
ENSDARG00000103229	homoOverwt	0.0189964	0.233849	si:dkey-265e15.5
ENSDARG00000017653	homoOverwt	0.0114406	0.188716	rgs13
ENSDARG00000054251	homoOverwt	0.0200859	0.383808	slc66a3
ENSDARG00000042370	homoOverwt	0.0326864	0.2812	ptafr
ENSDARG00000052438	homoOverwt	0.0487103	0.484767	actr2a
ENSDARG00000104153	homoOverwt	0.0333398	0.314895	prkd4
ENSDARG00000077009	homoOverwt	0.0201093	0.0989194	wdfy4
ENSDARG00000074927	homoOverwt	0.0413984	0.32286	bub1bb
ENSDARG00000071618	homoOverwt	0.0240634	0.227999	si:ch211-213a13.5
ENSDARG00000087532	homoOverwt	0.0376117	0.232227	si:ch211-278p9.1
ENSDARG00000088023	homoOverwt	0.0229396	0.0179487	si:dkey-26c10.5
ENSDARG00000075515	homoOverwt	0.0396477	0.309708	cd37
ENSDARG00000104538	homoOverwt	0.0243702	0.437608	tmem184a
ENSDARG00000092294	homoOverwt	0.0396132	0.0483968	si:dkey-222h21.6
ENSDARG00000009046	homoOverwt	0.0447827	0.190531	nphp1
ENSDARG00000093214	homoOverwt	0.0263818	0.248746	si:ch211-284e13.9
ENSDARG00000091993	homoOverwt	0.0388773	0.0458697	dicp1.1
ENSDARG00000018264	homoOverwt	0.0359222	0.270498	trim101
ENSDARG00000051768	homoOverwt	0.0255242	0.398457	fhod1
ENSDARG00000034817	homoOverwt	0.00495839	0.249594	asah1b
ENSDARG00000105667	homoOverwt	0.0192079	0.335519	CU972454.4
ENSDARG00000078560	homoOverwt	0.0221345	0.264854	slc9a5
ENSDARG00000104956	homoOverwt	0.0255439	0.384782	si:dkey-165o8.2
ENSDARG00000095627	homoOverwt	0.00931284	0.30916	c1qc
ENSDARG00000099313	homoOverwt	0.0231369	0.459053	naga
ENSDARG00000077499	homoOverwt	0.0106577	0.37027	plekho1b
ENSDARG00000025319	homoOverwt	0.0425536	0.413923	fynb
ENSDARG00000055066	homoOverwt	0.0259713	0.442299	zdhhc20a
ENSDARG00000036415	homoOverwt	0.0121466	0.380985	glb1
ENSDARG00000042722	homoOverwt	0.0462808	0.233089	blnk
ENSDARG00000036106	homoOverwt	0.0165164	0.176821	rgs18
ENSDARG00000078221	homoOverwt	0.0481081	0.409664	si:ch211-204d2.4
ENSDARG00000015623	homoOverwt	0.0121066	0.108385	ada2b
ENSDARG00000101063	homoOverwt	0.0245851	0.406425	CABZ01058650.1
ENSDARG00000043081	homoOverwt	0.0107259	0.343773	ctsz
ENSDARG00000093237	homoOverwt	0.0412795	0.0100523	si:ch211-89o9.4
ENSDARG00000100794	homoOverwt	0.033233	0.0918474	mmp13b
ENSDARG00000103483	homoOverwt	0.0243651	0.476878	litaf
ENSDARG00000040445	homoOverwt	0.0182321	0.335788	si:ch211-219a4.3
ENSDARG00000055504	homoOverwt	0.00450298	0.354504	si:ch211-212k18.7
ENSDARG00000100284	homoOverwt	0.0305843	0.279643	cd247
ENSDARG00000054063	homoOverwt	0.0245999	0.417207	arpc4
ENSDARG00000104886	homoOverwt	0.0441547	0.117169	CABZ01085365.1
ENSDARG00000043447	homoOverwt	0.0435185	0.155576	gpr55a
ENSDARG00000078620	homoOverwt	0.0458491	0.386424	si:dkey-156m2.3
ENSDARG00000069627	homoOverwt	0.0223938	0.337189	si:ch211-255g12.8
ENSDARG00000089362	homoOverwt	0.00172438	0.106939	grn1
ENSDARG00000056331	homoOverwt	0.0376514	0.462767	ahcyl1
ENSDARG00000062152	homoOverwt	0.0287799	0.280249	chaf1a
ENSDARG00000101482	homoOverwt	0.0235003	0.230767	hk2
ENSDARG00000037852	homoOverwt	0.0265912	0.37258	zgc:101663
ENSDARG00000035452	homoOverwt	0.0323211	0.48191	camkk1a
ENSDARG00000092984	homoOverwt	0.0459224	0.157147	si:dkey-222h21.11
ENSDARG00000004473	homoOverwt	0.0440956	0.386881	tbx21
ENSDARG00000103281	homoOverwt	0.0435211	0.273754	si:dkey-56m15.9
ENSDARG00000090557	homoOverwt	0.0314582	0.190655	MFAP4
ENSDARG00000079183	homoOverwt	0.0324278	0.316502	sod3b
ENSDARG00000087016	homoOverwt	0.033207	0.244941	micall1b.2
ENSDARG00000001897	homoOverwt	0.0112302	0.399087	man2b1
ENSDARG00000090851	homoOverwt	0.031153	0.171602	ciita
ENSDARG00000058605	homoOverwt	0.0336564	0.29198	vsig10
ENSDARG00000038095	homoOverwt	0.0154821	0.444797	socs1a
ENSDARG00000053939	homoOverwt	0.0306261	0.104325	tgfa
ENSDARG00000043581	homoOverwt	0.0243304	0.450335	gadd45aa
ENSDARG00000062352	homoOverwt	0.00881471	0.173916	sema4ab
ENSDARG00000014657	homoOverwt	0.0260269	0.276071	casp23
ENSDARG00000056112	homoOverwt	0.0074132	0.447184	pikfyve
ENSDARG00000004954	homoOverwt	0.00258981	0.131574	grna
ENSDARG00000104290	homoOverwt	0.0132895	0.139668	ripk2
ENSDARG00000005463	homoOverwt	0.0110979	0.420109	slc30a1a
ENSDARG00000037158	homoOverwt	0.0326176	0.41016	rcc1
ENSDARG00000009511	homoOverwt	0.0279936	0.0198337	tnfa
ENSDARG00000105239	homoOverwt	0.00804474	0.450564	ecm1b
ENSDARG00000058351	homoOverwt	0.0433043	0.348231	tapbpl
ENSDARG00000016470	homoOverwt	0.0229271	0.418761	anxa5b
ENSDARG00000097746	homoOverwt	0.018025	0.00831936	si:rp71-77l1.1
ENSDARG00000105424	homoOverwt	0.0116299	0.306355	si:rp71-46j2.7
ENSDARG00000074628	homoOverwt	0.0359527	0.221397	si:dkey-10o6.2
ENSDARG00000025820	homoOverwt	0.0361641	0.245765	chek2
ENSDARG00000011809	homoOverwt	0.0363102	0.406633	mical1
ENSDARG00000055476	homoOverwt	0.0277454	0.135564	CR352329.1
ENSDARG00000100061	homoOverwt	0.0279219	0.262137	si:dkey-16p6.1
ENSDARG00000033042	homoOverwt	0.01634	0.33961	ptprja
ENSDARG00000040469	homoOverwt	0.0349535	0.356277	enpp6
ENSDARG00000087225	homoOverwt	0.0294361	0.132022	si:ch73-361p23.3
ENSDARG00000099252	homoOverwt	0.027043	0.303424	ipcef1
ENSDARG00000030839	homoOverwt	0.0194645	0.218938	tescb
ENSDARG00000069003	homoOverwt	0.0307767	0.492545	pcyox1l
ENSDARG00000088775	homoOverwt	0.0128819	0.388247	CABZ01059406.1
ENSDARG00000039752	homoOverwt	0.026759	0.453155	si:dkey-167k11.5
ENSDARG00000052739	homoOverwt	0.0406469	0.0622887	egf
ENSDARG00000031506	homoOverwt	0.0441332	0.452302	flvcr2b
ENSDARG00000117555	homoOverwt	0.0382329	0.176233	FP236157.6
ENSDARG00000035650	homoOverwt	0.0206577	0.46578	evla
ENSDARG00000070432	homoOverwt	0.00462065	0.307265	ino80
ENSDARG00000041060	homoOverwt	0.0122545	0.401163	lgals9l3
ENSDARG00000056477	homoOverwt	0.0185331	0.366713	ccdc125
ENSDARG00000033707	homoOverwt	0.02288	0.335864	jade1
ENSDARG00000104008	homoOverwt	0.0384988	0.312687	si:ch211-232d10.3
ENSDARG00000054749	homoOverwt	0.0234844	0.251265	lmo4b
ENSDARG00000100939	homoOverwt	0.0452381	0.13979	CABZ01117603.1
ENSDARG00000100942	homoOverwt	0.0329414	0.310077	zgc:194655
ENSDARG00000075389	homoOverwt	0.0228904	0.291226	si:ch211-281g13.4
ENSDARG00000056764	homoOverwt	0.026112	0.346968	hydin
ENSDARG00000010940	homoOverwt	0.0454237	0.241182	BX957278.1
ENSDARG00000029720	homoOverwt	0.0239079	0.205504	si:dkeyp-9d4.2
ENSDARG00000058943	homoOverwt	0.0180558	0.261133	cdcp1a
ENSDARG00000068367	homoOverwt	0.0186388	0.4736	nfkbie
ENSDARG00000052330	homoOverwt	0.0159382	0.374282	slc4a2b
ENSDARG00000045417	homoOverwt	0.0277158	0.292724	fam49bb
ENSDARG00000015149	homoOverwt	0.0150203	0.343783	wasa
ENSDARG00000023188	homoOverwt	0.0249317	0.315795	lcp1
ENSDARG00000117566	homoOverwt	0.0328351	0.0753068	BX005005.3
ENSDARG00000014623	homoOverwt	0.0444726	0.123654	si:ch211-212d10.1
ENSDARG00000041339	homoOverwt	0.0320124	0.12657	zgc:92380
ENSDARG00000058873	homoOverwt	0.0234767	0.374006	ptpdc1b
ENSDARG00000071491	homoOverwt	0.0160208	0.462122	nrros
ENSDARG00000055955	homoOverwt	0.0113999	0.329181	lcp2a
ENSDARG00000103572	homoOverwt	0.0483282	0.0366819	si:dkey-201i24.3
ENSDARG00000073901	homoOverwt	0.0191506	0.255271	CABZ01046997.1
ENSDARG00000104793	homoOverwt	0.0437958	0.37406	dgke
ENSDARG00000052074	homoOverwt	0.0153278	0.285688	si:ch211-122f10.4
ENSDARG00000021688	homoOverwt	0.0153959	0.41044	mxa
ENSDARG00000027153	homoOverwt	0.0355805	0.234109	gabrr3a
ENSDARG00000044339	homoOverwt	0.047742	0.481269	rp2
ENSDARG00000098024	homoOverwt	0.00910583	0.296257	si:dkey-262k9.2
ENSDARG00000031534	homoOverwt	0.0256405	0.31159	CU571315.1
ENSDARG00000091669	homoOverwt	0.0274264	0.34523	bicdl2l
ENSDARG00000016706	homoOverwt	0.0213435	0.434988	atic
ENSDARG00000044613	homoOverwt	0.0113416	0.202043	c1qa
ENSDARG00000007443	homoOverwt	0.0488132	0.341283	fbxl18
ENSDARG00000101997	homoOverwt	0.0387638	0.307774	si:dkey-191j3.2
ENSDARG00000045959	homoOverwt	0.0102183	0.201604	csf3r
ENSDARG00000013539	homoOverwt	0.015868	0.340989	ikzf1
ENSDARG00000092731	homoOverwt	0.0383604	0.367949	mhc1uka
ENSDARG00000090444	homoOverwt	0.0393506	0.432292	ponzr1
ENSDARG00000104635	homoOverwt	0.00584268	0.190304	mhc2b
ENSDARG00000021572	homoOverwt	0.0257767	0.325464	cgas
ENSDARG00000077410	homoOverwt	0.0150319	0.160569	myo9b
ENSDARG00000088091	homoOverwt	0.0129329	0.279125	pfn1
ENSDARG00000057698	homoOverwt	0.0100712	0.4482	ctsd
ENSDARG00000060248	homoOverwt	0.0221646	0.288376	fgd4b
ENSDARG00000012896	homoOverwt	0.021759	0.360936	anos1a
ENSDARG00000073675	homoOverwt	0.0196872	0.247672	tlr8b
ENSDARG00000117309	homoOverwt	0.0438175	0.0474844	BX927081.3
ENSDARG00000061796	homoOverwt	0.0104388	0.205929	rasgrp4
ENSDARG00000099342	homoOverwt	0.0450474	0.0247573	crfb15
ENSDARG00000022599	homoOverwt	0.03601	0.462441	dnpep
ENSDARG00000053535	homoOverwt	0.043407	0.280853	lmo7b
ENSDARG00000067711	homoOverwt	0.0121027	0.289697	parvg
ENSDARG00000039966	homoOverwt	0.0258263	0.400415	prom1a
ENSDARG00000103485	homoOverwt	0.0399094	0.222252	card14
ENSDARG00000102750	homoOverwt	0.0250745	0.440197	cdh1
ENSDARG00000086337	homoOverwt	0.00782688	0.159977	si:dkey-102g19.3
ENSDARG00000074846	homoOverwt	0.0151551	0.214987	si:dkeyp-68b7.12
ENSDARG00000068828	homoOverwt	0.0432726	0.303451	bloc1s3
ENSDARG00000030743	homoOverwt	0.0179365	0.231946	sptlc3
ENSDARG00000100164	homoOverwt	0.0243481	0.40493	si:dkey-16p6.1
ENSDARG00000036074	homoOverwt	0.0097651	0.324108	cebpa
ENSDARG00000102475	homoOverwt	0.0433669	0.392872	si:dkey-3p4.1
ENSDARG00000031136	homoOverwt	0.0395356	0.0375802	moxd1
ENSDARG00000033727	homoOverwt	0.0436402	0.12758	il12ba
ENSDARG00000010252	homoOverwt	0.0105038	0.276864	jak3
ENSDARG00000117685	homoOverwt	0.040661	0.114807	CR944667.3
ENSDARG00000090267	homoOverwt	0.0182097	0.00477786	CU062628.1
ENSDARG00000079826	homoOverwt	0.0399135	0.243504	gpr174
ENSDARG00000062485	homoOverwt	0.0105391	0.384504	dock11
ENSDARG00000063481	homoOverwt	0.0488833	0.122197	si:ch211-214j24.15
ENSDARG00000077082	homoOverwt	0.0246294	0.378109	agtrap
ENSDARG00000078912	homoOverwt	0.0116868	0.36437	si:ch73-24k9.2
ENSDARG00000058695	homoOverwt	0.0455357	0.073443	ddr2b
ENSDARG00000059789	homoOverwt	0.0239203	0.128011	parp8
ENSDARG00000077918	homoOverwt	0.0301454	0.151102	dnase2b
ENSDARG00000055713	homoOverwt	0.0079146	0.227174	fmnl1a
ENSDARG00000033735	homoOverwt	0.0059609	0.309143	ncf1
ENSDARG00000088137	homoOverwt	0.0425357	0.399123	adgrg2a
ENSDARG00000103522	homoOverwt	0.0150327	0.427862	si:zfos-943e10.1
ENSDARG00000016676	homoOverwt	0.0197178	0.366131	gnao1a
ENSDARG00000024687	homoOverwt	0.043086	0.151439	polr3g
ENSDARG00000086056	homoOverwt	0.0491018	0.429591	plekhg6
ENSDARG00000023203	homoOverwt	0.0188715	0.161786	mhc1lda
ENSDARG00000067784	homoOverwt	0.0457692	0.354913	SLC9A1
ENSDARG00000073931	homoOverwt	0.0369269	0.278158	otulina
ENSDARG00000089327	homoOverwt	0.023167	0.0178233	BX120005.2
ENSDARG00000094217	homoOverwt	0.0483166	0.0648515	si:dkey-17e16.15
ENSDARG00000011333	homoOverwt	0.0141587	0.326099	arhgap33
ENSDARG00000091821	homoOverwt	0.0422542	0.32958	smc6
ENSDARG00000088959	homoOverwt	0.0441874	0.397648	pdxka
ENSDARG00000003808	homoOverwt	0.0375254	0.415622	aqp3a
ENSDARG00000097271	homoOverwt	0.0478637	0.0327396	CU571382.2
ENSDARG00000087641	homoOverwt	0.0314243	0.367374	cdh26.2
ENSDARG00000039145	homoOverwt	0.0300957	0.158262	plaub
ENSDARG00000053956	homoOverwt	0.0267387	0.170229	sptbn2
ENSDARG00000053448	homoOverwt	0.0357687	0.0589541	si:ch211-251f6.6
ENSDARG00000059900	homoOverwt	0.0383032	0.330049	tbc1d9
ENSDARG00000100649	homoOverwt	0.0279125	0.0922805	tlr1
ENSDARG00000075851	homoOverwt	0.0366871	0.336952	oafa
ENSDARG00000089933	homoOverwt	0.027687	0.440697	rasal3
ENSDARG00000030938	homoOverwt	0.0154788	0.23486	fermt3b
ENSDARG00000073893	homoOverwt	0.00964343	0.303736	dnase2
ENSDARG00000004497	homoOverwt	0.022958	0.178397	tspan33a
ENSDARG00000103137	homoOverwt	0.0319687	0.2487	rmi2
ENSDARG00000090072	homoOverwt	0.0403307	0.346174	CU462878.2
ENSDARG00000021891	homoOverwt	0.0194268	0.256486	zbtb7b
ENSDARG00000070822	homoOverwt	0.0364619	0.470138	cnp
ENSDARG00000076058	homoOverwt	0.0192468	0.335486	gba
ENSDARG00000077620	homoOverwt	0.0464953	0.187025	cdca7a
ENSDARG00000079095	homoOverwt	0.0183315	0.0611907	rin1a
ENSDARG00000013771	homoOverwt	0.00436917	0.14834	ctss2.2
ENSDARG00000018619	homoOverwt	0.0336436	0.252932	cers4b
ENSDARG00000089404	homoOverwt	0.0206679	0.295305	si:dkey-24p1.7
ENSDARG00000101609	homoOverwt	0.0261189	0.246594	si:dkey-109a10.2
ENSDARG00000087057	homoOverwt	0.0287671	0.466732	ftr36
ENSDARG00000077666	homoOverwt	0.0412734	0.274611	evi5a
ENSDARG00000043436	homoOverwt	0.0132609	0.411487	si:dkey-5n18.1
ENSDARG00000029036	homoOverwt	0.0163949	0.305216	rab32a
ENSDARG00000043667	homoOverwt	0.0479078	0.216956	zgc:100997
ENSDARG00000103829	homoOverwt	0.0304123	0.290422	si:ch73-236c18.2
ENSDARG00000034173	homoOverwt	0.0457147	0.275701	prkcq
ENSDARG00000098706	homoOverwt	0.0284383	0.0977801	si:ch73-236c18.7
ENSDARG00000039863	homoOverwt	0.0121485	0.390011	lifrb
ENSDARG00000092894	homoOverwt	0.0360064	0.255774	si:ch211-114l13.9
ENSDARG00000040291	homoOverwt	0.0156086	0.216535	cadm4
ENSDARG00000040534	homoOverwt	0.0477014	0.490804	epcam
ENSDARG00000008548	homoOverwt	0.0145427	0.2219	arhgap12a
ENSDARG00000045999	homoOverwt	0.0157616	0.167906	saa
ENSDARG00000063292	homoOverwt	0.0121338	0.323903	ssuh2rs1
ENSDARG00000007467	homoOverwt	0.018632	0.291661	ifit10
ENSDARG00000099864	homoOverwt	0.0337178	0.219994	si:ch73-170d6.2
ENSDARG00000093444	homoOverwt	0.0484333	0.149025	si:dkey-106l3.7
ENSDARG00000053424	homoOverwt	0.0381743	0.0761374	myl2b
ENSDARG00000101277	homoOverwt	0.0233819	0.411721	znf207b
ENSDARG00000079333	homoOverwt	0.0333751	0.217353	cd40lg
ENSDARG00000043403	homoOverwt	0.0155094	0.215176	paox1
ENSDARG00000099409	homoOverwt	0.0234523	0.310816	zgc:162182
ENSDARG00000103241	homoOverwt	0.0383186	0.198309	CR381673.2
ENSDARG00000045549	homoOverwt	0.0287621	0.222382	bik
ENSDARG00000079233	homoOverwt	0.031628	0.270038	si:ch211-160f23.5
ENSDARG00000099874	homoOverwt	0.0293158	0.294509	agap2
ENSDARG00000076121	homoOverwt	0.0498126	0.336756	smpd1
ENSDARG00000044490	homoOverwt	0.041808	0.103935	tlr9
ENSDARG00000015803	homoOverwt	0.0165334	0.434503	smcr8b
ENSDARG00000093198	homoOverwt	0.0127384	0.0209119	c3a.4
ENSDARG00000009266	homoOverwt	0.0267239	0.379397	uevld
ENSDARG00000056874	homoOverwt	0.0103705	0.269001	lygl1
ENSDARG00000039142	homoOverwt	0.0162364	0.468189	arpc5a
ENSDARG00000043923	homoOverwt	0.0246152	0.453923	sox9b
ENSDARG00000112632	homoOverwt	0.0264743	0.371367	si:ch211-106j21.6
ENSDARG00000092883	homoOverwt	0.0412918	0.413708	si:dkey-193b15.5
ENSDARG00000062049	homoOverwt	0.00620179	0.207432	arhgap45b
ENSDARG00000117551	homoOverwt	0.0205715	0.0292887	BX005005.2
ENSDARG00000068784	homoOverwt	0.0106189	0.424486	vsir
ENSDARG00000079463	homoOverwt	0.0472362	0.462705	man2b2
ENSDARG00000033071	homoOverwt	0.0168953	0.26535	trim35-10
ENSDARG00000077337	homoOverwt	0.0227024	0.21061	si:ch211-171h4.5
ENSDARG00000101050	homoOverwt	0.0185447	0.259511	tmc8
ENSDARG00000001782	homoOverwt	0.0262135	0.280452	prkacba
ENSDARG00000041724	homoOverwt	0.0302133	0.245357	glipr2
ENSDARG00000093006	homoOverwt	0.0180943	0.257511	rarres3
ENSDARG00000090730	homoOverwt	0.0162315	0.0961834	cfbl
ENSDARG00000061985	homoOverwt	0.0124679	0.17235	rbm47
ENSDARG00000104077	homoOverwt	0.00594842	0.180795	fcer1gl
ENSDARG00000061177	homoOverwt	0.0126433	0.37047	mov10b.1
ENSDARG00000088972	homoOverwt	0.0204285	0.299148	si:dkey-238d18.4
ENSDARG00000086996	homoOverwt	0.0349696	0.381438	si:ch73-234b20.5
ENSDARG00000027063	homoOverwt	0.00502994	0.267651	arpc1b
ENSDARG00000041799	homoOverwt	0.0100133	0.247595	cx43
ENSDARG00000041098	homoOverwt	0.0336421	0.299543	barx2
ENSDARG00000098774	homoOverwt	0.0229003	0.0950776	si:zfos-741a10.3
ENSDARG00000037746	homoOverwt	0.00704374	0.383532	actb1
ENSDARG00000033251	homoOverwt	0.0321433	0.210572	osbpl3a
ENSDARG00000093975	homoOverwt	0.017852	0.181587	si:dkey-222h21.9
ENSDARG00000093003	homoOverwt	0.0384461	0.479938	acy3.1
ENSDARG00000074771	homoOverwt	0.0259773	0.281511	ifngr1
ENSDARG00000021521	homoOverwt	0.0259478	0.423684	rgs14a
ENSDARG00000041221	homoOverwt	0.0484333	0.004333	zmp:0000000608
ENSDARG00000111290	homoOverwt	0.0403815	0.223848	ERG28
ENSDARG00000041051	homoOverwt	0.0385608	0.209601	mid1ip1a
ENSDARG00000042552	homoOverwt	0.024403	0.470484	cacna1sb
ENSDARG00000105462	homoOverwt	0.0374269	0.0602003	si:dkey-82k12.13
ENSDARG00000092667	homoOverwt	0.0434308	0.301865	si:ch211-271e10.2
ENSDARG00000003181	homoOverwt	0.0359352	0.273981	sult1st4
ENSDARG00000069245	homoOverwt	0.0446322	0.240829	matn3a
ENSDARG00000006052	homoOverwt	0.017122	0.21803	malt2
ENSDARG00000079175	homoOverwt	0.0134156	0.464307	si:ch211-79k12.1
ENSDARG00000034063	homoOverwt	0.0283462	0.49907	unm_sa911
ENSDARG00000090900	homoOverwt	0.00998675	0.106616	apnl
ENSDARG00000005481	homoOverwt	0.0175361	0.349862	nfkbiaa
ENSDARG00000062632	homoOverwt	0.031138	0.0484069	duox
ENSDARG00000037033	homoOverwt	0.0286968	0.423649	ptger2b
ENSDARG00000117474	homoOverwt	0.0455356	0.0881531	CABZ01048956.1
ENSDARG00000098313	homoOverwt	0.0478864	0.328143	nadka
ENSDARG00000092626	homoOverwt	0.0207087	0.372061	zgc:174931
ENSDARG00000036772	homoOverwt	0.0195064	0.251063	pygo2
ENSDARG00000094854	homoOverwt	0.0273753	0.448427	ms4a17a.9
ENSDARG00000101785	homoOverwt	0.0121148	0.300288	laptm5
ENSDARG00000104255	homoOverwt	0.0230337	0.441974	arhgap27
ENSDARG00000100139	homoOverwt	0.0463298	0.0247573	si:ch211-113d22.2
ENSDARG00000101675	homoOverwt	0.0121797	0.113793	zgc:123107
ENSDARG00000058666	homoOverwt	0.0432426	0.307921	dennd2da
ENSDARG00000111013	homoOverwt	0.042277	0.079587	dicp1.1
ENSDARG00000077709	homoOverwt	0.0143272	0.42565	iqsec2b
ENSDARG00000099690	homoOverwt	0.0206746	0.428408	vaspa
ENSDARG00000034572	homoOverwt	0.0454761	0.140251	gpr143
ENSDARG00000078258	homoOverwt	0.0104485	0.21151	CABZ01049847.1
ENSDARG00000035676	homoOverwt	0.00493685	0.321937	ptp4a2b
ENSDARG00000059029	homoOverwt	0.0350951	0.181225	mmp28
ENSDARG00000037153	homoOverwt	0.00840514	0.334251	atp6ap1b
ENSDARG00000077855	homoOverwt	0.0448456	0.444213	znrf2a
ENSDARG00000075818	homoOverwt	0.0232056	0.310105	dok2
ENSDARG00000026990	homoOverwt	0.0152952	0.177852	klhl6
ENSDARG00000104415	homoOverwt	0.0180296	0.0250355	si:ch73-236c18.6
ENSDARG00000093748	homoOverwt	0.00873479	0.0464319	si:ch211-217k17.11
ENSDARG00000103716	homoOverwt	0.007432	0.179925	si:busm1-194e12.11
ENSDARG00000099377	homoOverwt	0.0290191	0.413267	si:cabz01030277.1
ENSDARG00000056985	homoOverwt	0.0105456	0.339952	tpte
ENSDARG00000023587	homoOverwt	0.0348803	0.270205	kcnk5a
ENSDARG00000001414	homoOverwt	0.0366168	0.159334	mctp2a
ENSDARG00000101432	homoOverwt	0.0440184	0.217422	rab11fip2
ENSDARG00000089922	homoOverwt	0.0414528	0.349561	dsn1
ENSDARG00000097592	homoOverwt	0.0302599	0.338386	si:dkey-40c23.1
ENSDARG00000058159	homoOverwt	0.0113006	0.407322	ipo8
ENSDARG00000033993	homoOverwt	0.0381312	0.396002	slc19a1
ENSDARG00000071446	homoOverwt	0.0139258	0.0304789	zgc:153659
ENSDARG00000037059	homoOverwt	0.026954	0.460435	slc44a2
ENSDARG00000054543	homoOverwt	0.0192616	0.336664	samsn1a
ENSDARG00000098805	homoOverwt	0.0284436	0.0556601	vwa11
ENSDARG00000079972	homoOverwt	0.0264044	0.269802	nfatc2b
ENSDARG00000055550	homoOverwt	0.0283912	0.414821	casp21
ENSDARG00000061963	homoOverwt	0.0316064	0.310044	vrtn
ENSDARG00000069441	homoOverwt	0.0314794	0.253414	lpar6b
ENSDARG00000055120	homoOverwt	0.002742	0.324106	ctsba
ENSDARG00000035880	homoOverwt	0.0446102	0.310767	atp6v1c1b
ENSDARG00000026829	homoOverwt	0.00466863	0.324719	cotl1
ENSDARG00000060980	homoOverwt	0.0493167	0.410286	atp8b1
ENSDARG00000003193	homoOverwt	0.0316198	0.183149	rassf7b
ENSDARG00000074233	homoOverwt	0.0401131	0.374888	pde4bb
ENSDARG00000039406	homoOverwt	0.0298396	0.155287	prom2
ENSDARG00000101767	homoOverwt	0.0449625	0.167971	si:dkey-183i3.6
ENSDARG00000076182	homoOverwt	0.00453858	0.310766	stat1b
ENSDARG00000074466	homoOverwt	0.0233978	0.310185	gdpd3a
ENSDARG00000058299	homoOverwt	0.0443537	0.339503	zgc:173737
ENSDARG00000045574	homoOverwt	0.0283625	0.186901	lrmp
ENSDARG00000057912	homoOverwt	0.0118532	0.378997	eif1axb
ENSDARG00000000324	homoOverwt	0.0208996	0.338867	dcaf8
ENSDARG00000096576	homoOverwt	0.0348443	0.06988	si:ch211-286b5.6
ENSDARG00000057867	homoOverwt	0.00636384	0.281587	lasp1
ENSDARG00000073950	homoOverwt	0.029782	0.0884181	cd4-2.2
ENSDARG00000037408	homoOverwt	0.0210549	0.229286	tbc1d10c
ENSDARG00000029234	homoOverwt	0.0175899	0.452559	stxbp5b
ENSDARG00000037554	homoOverwt	0.0168744	0.232476	arhgef3l
ENSDARG00000115971	homoOverwt	0.0443591	0.151439	CU856344.1
ENSDARG00000076239	homoOverwt	0.0153281	0.151226	C7H20orf27
ENSDARG00000099364	homoOverwt	0.0392261	0.45129	BX511034.5
ENSDARG00000079310	homoOverwt	0.0411497	0.0795164	st3gal1l
ENSDARG00000105562	homoOverwt	0.0288594	0.406786	si:dkey-23i12.7
ENSDARG00000074656	homoOverwt	0.00930353	0.383448	ctss2.1
ENSDARG00000103696	homoOverwt	0.0402436	0.349515	CABZ01064968.1
ENSDARG00000101030	homoOverwt	0.0368857	0.154569	si:ch73-158p21.3
ENSDARG00000104992	homoOverwt	0.0372899	0.0991929	epgn
ENSDARG00000025383	homoOverwt	0.0367257	0.237886	arl2bp
ENSDARG00000101571	homoOverwt	0.0326804	0.42639	si:ch211-106j21.4
ENSDARG00000013598	homoOverwt	0.0205109	0.204455	tnfb
ENSDARG00000060315	homoOverwt	0.049839	0.16418	rabgap1l2
ENSDARG00000030694	homoOverwt	0.00927061	0.390454	atp6v1e1b
ENSDARG00000044261	homoOverwt	0.0428181	0.0971776	si:ch211-243g18.2
ENSDARG00000099197	homoOverwt	0.00322789	0.410882	actc1b
ENSDARG00000098204	homoOverwt	0.00508442	0.405999	CU984600.2
ENSDARG00000098929	homoOverwt	0.0294028	0.385767	tex15
ENSDARG00000094840	homoOverwt	0.0460537	0.070683	si:dkey-21e2.13
ENSDARG00000074947	homoOverwt	0.0298221	0.366663	calhm5.1
ENSDARG00000032318	homoOverwt	0.0256751	0.42453	mfsd6a
ENSDARG00000078468	homoOverwt	0.0382945	0.222514	fap
ENSDARG00000088937	homoOverwt	0.0268395	0.184595	si:dkey-259j3.5
ENSDARG00000068457	homoOverwt	0.00602215	0.396668	tnnt3b
ENSDARG00000020929	homoOverwt	0.0493004	0.171813	fam49ba
ENSDARG00000015123	homoOverwt	0.015977	0.198384	dnase1l4.1
ENSDARG00000018569	homoOverwt	0.0418496	0.477119	tnfrsf1a
ENSDARG00000006029	homoOverwt	0.0483535	0.323213	lta4h
ENSDARG00000039535	homoOverwt	0.0462232	0.448646	dapp1
ENSDARG00000071012	homoOverwt	0.0340499	0.358063	ifit14
ENSDARG00000100336	homoOverwt	0.0179556	0.423775	pik3r6a
ENSDARG00000043586	homoOverwt	0.0197131	0.392046	fas
ENSDARG00000074776	homoOverwt	0.0346417	0.145853	tmem154
ENSDARG00000093761	homoOverwt	0.0178223	0.267154	si:ch211-250k18.7
ENSDARG00000055857	homoOverwt	0.013701	0.366736	dop1b
ENSDARG00000024940	homoOverwt	0.0119847	0.413769	rnf144b
ENSDARG00000039243	homoOverwt	0.00817632	0.452507	zgc:152791
ENSDARG00000030006	homoOverwt	0.0315789	0.398072	slc6a7
ENSDARG00000095578	homoOverwt	0.0446219	0.233136	si:dkey-222h21.7
ENSDARG00000061417	homoOverwt	0.0233673	0.416262	nub1
ENSDARG00000005821	homoOverwt	0.00929316	0.311798	ncf2
ENSDARG00000017834	homoOverwt	0.020489	0.333542	micall2b
ENSDARG00000079657	homoOverwt	0.0364858	0.228101	si:dkey-53k12.1
ENSDARG00000014386	homoOverwt	0.0403684	0.407486	galnt6
ENSDARG00000091230	homoOverwt	0.042159	0.0474844	CR450686.1
ENSDARG00000115608	homoOverwt	0.0152556	0.00776051	BX649608.2
ENSDARG00000116524	homoOverwt	0.00635314	0.150231	zgc:103700
ENSDARG00000025403	homoOverwt	0.044688	0.403354	ftr83
ENSDARG00000117461	homoOverwt	0.0324908	0.143907	CR932999.1
ENSDARG00000044318	homoOverwt	0.0331811	0.0625007	itgb7
ENSDARG00000014465	homoOverwt	0.045579	0.0105757	arhgef25b
ENSDARG00000089156	homoOverwt	0.0224951	0.419051	egr3
ENSDARG00000058082	homoOverwt	0.049258	0.182675	birc7
ENSDARG00000096669	homoOverwt	0.0374583	0.253887	si:ch73-301j1.1
ENSDARG00000102783	homoOverwt	0.0205432	0.323574	slc25a35
ENSDARG00000103056	homoOverwt	0.0136916	0.324064	itga4
ENSDARG00000071694	homoOverwt	0.0297033	0.413084	ndc80
ENSDARG00000078387	homoOverwt	0.0401092	0.197044	si:dkey-92i15.4
ENSDARG00000010384	homoOverwt	0.017662	0.246787	lpar5a
ENSDARG00000116445	homoOverwt	0.0391584	0.0439716	CABZ01046954.1
ENSDARG00000023082	homoOverwt	0.0127922	0.0578307	krt1-19d
ENSDARG00000044125	homoOverwt	0.0394154	0.374332	txn
ENSDARG00000076250	homoOverwt	0.0448415	0.0171096	rasef
ENSDARG00000037833	homoOverwt	0.0237613	0.243656	mitfb
ENSDARG00000079009	homoOverwt	0.0328429	0.257075	abca1b
ENSDARG00000034313	homoOverwt	0.0393881	0.467373	ppp5c
ENSDARG00000024654	homoOverwt	0.0363978	0.307177	pgm3
ENSDARG00000086369	homoOverwt	0.0356148	0.337278	si:ch211-167j9.5
ENSDARG00000063295	homoOverwt	0.00492816	0.33386	myh9a
ENSDARG00000090734	homoOverwt	0.0187918	0.207668	si:dkey-16p6.1
ENSDARG00000041041	homoOverwt	0.0159599	0.274899	cxcr3.2
ENSDARG00000089432	homoOverwt	0.0248527	0.188207	si:ch211-212k18.15
ENSDARG00000094002	homoOverwt	0.0205511	0.0641809	ccl34b.4
ENSDARG00000116197	homoOverwt	0.0328856	0.411915	si:dkeyp-4c4.2
ENSDARG00000053232	homoOverwt	0.0254315	0.414848	itgb1b.1
ENSDARG00000038010	homoOverwt	0.00910505	0.199162	rac2
ENSDARG00000100741	homoOverwt	0.0456921	0.243494	cdc20
ENSDARG00000087611	homoOverwt	0.0189993	0.145488	FP085398.1
ENSDARG00000013082	homoOverwt	0.0353665	0.206328	uap1l1
ENSDARG00000100899	homoOverwt	0.0120165	0.269716	si:ch211-241b2.5
ENSDARG00000043211	homoOverwt	0.0189009	0.356093	ripk4
ENSDARG00000079818	homoOverwt	0.0329754	0.389167	helq
ENSDARG00000094428	homoOverwt	0.0312953	0.288568	si:dkey-31f5.8
ENSDARG00000088283	homoOverwt	0.0410994	0.258073	si:ch73-248e21.5
ENSDARG00000074528	homoOverwt	0.0396655	0.00839093	unm_sa821
ENSDARG00000102525	homoOverwt	0.0256237	0.304921	lck
ENSDARG00000004169	homoOverwt	0.0378821	0.230156	stmn1a
ENSDARG00000088428	homoOverwt	0.0480527	0.418248	si:ch211-189a15.5
ENSDARG00000030954	homoOverwt	0.0391036	0.335106	ftr56
ENSDARG00000094281	homoOverwt	0.0359255	0.286061	si:ch73-196i15.3
ENSDARG00000010728	homoOverwt	0.0280936	0.190188	scin
ENSDARG00000058731	homoOverwt	0.0264554	0.138504	slc2a6
ENSDARG00000042876	homoOverwt	0.0159008	0.185816	abracl
ENSDARG00000102175	homoOverwt	0.0336593	0.273942	hamp
ENSDARG00000017984	homoOverwt	0.0437145	0.0838218	zgc:172106
ENSDARG00000077309	homoOverwt	0.0292305	0.271462	si:ch211-209f23.6
ENSDARG00000105183	homoOverwt	0.0487957	0.0870378	CT009487.2
ENSDARG00000099307	homoOverwt	0.0439429	0.210495	si:dkey-10p5.10
ENSDARG00000060235	homoOverwt	0.0312192	0.319203	mst1ra
ENSDARG00000087832	homoOverwt	0.0161587	0.36891	bcl3
ENSDARG00000076025	homoOverwt	0.0190268	0.410765	dgkzb
ENSDARG00000076563	homoOverwt	0.00976277	0.399448	rarres3l
ENSDARG00000061398	homoOverwt	0.0362955	0.256282	epb41l4b
ENSDARG00000012945	homoOverwt	0.0289539	0.391729	tnfsf13b
ENSDARG00000061377	homoOverwt	0.0457803	0.180874	efcab1
ENSDARG00000097889	homoOverwt	0.0329343	0.147218	si:ch73-265h17.2
ENSDARG00000059294	homoOverwt	0.0268413	0.303413	marco
ENSDARG00000037587	homoOverwt	0.0334983	0.0719281
ENSDARG00000092500	homoOverwt	0.0199817	0.303776	si:dkey-222h21.1
ENSDARG00000007603	homoOverwt	0.0465864	0.49859	stxbp2
ENSDARG00000029930	homoOverwt	0.0489243	0.0366819	SPDEF
ENSDARG00000061974	homoOverwt	0.0347859	0.19719	grhl2b
ENSDARG00000097845	homoOverwt	0.0347812	0.448867	si:ch211-105j21.9
ENSDARG00000078363	homoOverwt	0.0300764	0.335051	mcoln3a
ENSDARG00000061710	homoOverwt	0.0465482	0.320627	map3k8
ENSDARG00000095559	homoOverwt	0.0403456	0.229657	si:dkey-246j7.1
ENSDARG00000102228	homoOverwt	0.0224351	0.304092	si:dkey-171c9.3
ENSDARG00000101356	homoOverwt	0.0254554	0.158799	CABZ01044156.1
ENSDARG00000032631	homoOverwt	0.0126337	0.300514	ltb4r
ENSDARG00000098918	homoOverwt	0.0442602	0.234047	mcoln2
ENSDARG00000105266	homoOverwt	0.0476603	0.243146	si:dkey-16p6.1
ENSDARG00000058302	homoOverwt	0.0492464	0.434574	sh3bgrl
ENSDARG00000105142	homoOverwt	0.00482425	0.219593	tcirg1b
ENSDARG00000042925	homoOverwt	0.0421874	0.308782	mfng
ENSDARG00000078887	homoOverwt	0.00900036	0.374406	atp10d
ENSDARG00000004034	homoOverwt	0.00752159	0.305576	arhgdig
ENSDARG00000007753	homoOverwt	0.0330014	0.205676	cpne2
ENSDARG00000095708	homoOverwt	0.0299737	0.0342407	si:dkey-7i4.9
ENSDARG00000058260	homoOverwt	0.036377	0.308639	cip2a
ENSDARG00000017884	homoOverwt	0.0276091	0.229783	bgna
ENSDARG00000060723	homoOverwt	0.0129857	0.395663	stim1a
ENSDARG00000099672	homoOverwt	0.0259491	0.333544	capgb
ENSDARG00000026500	homoOverwt	0.0441105	0.25012	xkr9
ENSDARG00000096331	homoOverwt	0.0425419	0.464392	si:ch73-248e21.7
ENSDARG00000091555	homoOverwt	0.0101178	0.410565	ostf1
ENSDARG00000099291	homoOverwt	0.032889	0.414244	lsr
ENSDARG00000070651	homoOverwt	0.0413701	0.229992	prkcdb
ENSDARG00000112870	homoOverwt	0.0289711	0.129928	CABZ01021599.1
ENSDARG00000006588	homoOverwt	0.0211547	0.46548	zgc:111983
ENSDARG00000090396	homoOverwt	0.0172532	0.194015	si:cabz01074946.1
ENSDARG00000097057	homoOverwt	0.0151218	0.314635	fxyd6l
ENSDARG00000000906	homoOverwt	0.0157035	0.219655	skap2
ENSDARG00000105739	homoOverwt	0.0258416	0.412441	LO018260.2
ENSDARG00000074854	homoOverwt	0.0356728	0.0509787	sh2d1ab
ENSDARG00000078249	homoOverwt	0.0117541	0.256694	unc13d
ENSDARG00000016541	homoOverwt	0.012796	0.176495	sash3
ENSDARG00000103984	homoOverwt	0.0142248	0.344813	cyth4b
ENSDARG00000017985	homoOverwt	0.0216876	0.334222	C1H4orf33
ENSDARG00000062983	homoOverwt	0.0403252	0.457933	fbxo18
ENSDARG00000104325	homoOverwt	0.0291654	0.216635	plek
ENSDARG00000105089	homoOverwt	0.0365148	0.155648	ccl39.6
ENSDARG00000028389	homoOverwt	0.0218046	0.149487	rab44
ENSDARG00000117818	homoOverwt	0.0173954	0.130683	CR926130.2
ENSDARG00000018283	homoOverwt	0.0159584	0.167148	cyba
ENSDARG00000098114	homoOverwt	0.00693582	0.392006	ctsa
ENSDARG00000101986	homoOverwt	0.0297993	0.324677	irf6
ENSDARG00000010146	homoOverwt	0.048067	0.226463	cpa2
ENSDARG00000074782	homoOverwt	0.012025	0.115445	adgrg3
ENSDARG00000101598	homoOverwt	0.016891	0.0954594	si:ch211-215p11.1
ENSDARG00000020645	homoOverwt	0.0290615	0.285203	slc7a3a
ENSDARG00000075826	homoOverwt	0.0223326	0.350778	msh4
ENSDARG00000042698	homoOverwt	0.0328399	0.132111	si:dkey-15j16.6
ENSDARG00000069839	homoOverwt	0.0114205	0.0348297	CU571382.1
ENSDARG00000070480	homoOverwt	0.0390409	0.280899	agr2
ENSDARG00000078853	homoOverwt	0.0453274	0.262706	arhgef19
ENSDARG00000102555	homoOverwt	0.0115718	0.0189642	si:dkey-33i11.9
ENSDARG00000077249	homoOverwt	0.0154352	0.309067	gmip
ENSDARG00000021556	homoOverwt	0.0158903	0.43358	ubl3b
ENSDARG00000044039	homoOverwt	0.0184413	0.207912	stx11a
ENSDARG00000010255	homoOverwt	0.012785	0.268244	bin2b
ENSDARG00000038133	homoOverwt	0.0487615	0.456369	zgc:113411
ENSDARG00000077295	homoOverwt	0.0162034	0.415781	akap6
ENSDARG00000067797	homoOverwt	0.0255594	0.299891	spi1a
ENSDARG00000045681	homoOverwt	0.0479819	0.367332	irf5
ENSDARG00000109392	homoOverwt	0.0357062	0.0321486	FO681393.1
ENSDARG00000105023	homoOverwt	0.0248707	0.299666	selplg
ENSDARG00000040295	homoOverwt	0.00402106	0.0419354	apoeb
ENSDARG00000068638	homoOverwt	0.0318604	0.0830375	lpar5b
ENSDARG00000052157	homoOverwt	0.0281223	0.281467	il12rb2
ENSDARG00000074126	homoOverwt	0.0372835	0.146196	ttc39a
ENSDARG00000094579	homoOverwt	0.0451744	0.106241	b4galnt2.1
ENSDARG00000062621	homoOverwt	0.0353952	0.274611	satb1b
ENSDARG00000089892	homoOverwt	0.0481125	0.463575	cd44b
ENSDARG00000097075	homoOverwt	0.0249216	0.320924	CU855801.1
ENSDARG00000093936	homoOverwt	0.0219061	0.255602	si:dkeyp-1h4.6
ENSDARG00000006308	homoOverwt	0.0235385	0.259976	ptpn18
ENSDARG00000102059	homoOverwt	0.0347239	0.1826	si:ch211-117l17.6
ENSDARG00000101060	homoOverwt	0.0375809	0.351803	gcna
ENSDARG00000088870	homoOverwt	0.0321664	0.247125	si:ch211-22k7.9
ENSDARG00000019236	homoOverwt	0.0150907	0.405125	gsr
ENSDARG00000074163	homoOverwt	0.0394281	0.272901	zgc:162879
ENSDARG00000054610	homoOverwt	0.00853659	0.170104	coro1a
ENSDARG00000101689	homoOverwt	0.0180025	0.279965	si:dkey-16p6.1
ENSDARG00000110288	homoOverwt	0.0268005	0.291321	CT583625.5
ENSDARG00000069453	homoOverwt	0.0120646	0.300311	zgc:113314
ENSDARG00000071251	homoOverwt	0.0130148	0.354641	ppp1r18
ENSDARG00000068177	homoOverwt	0.0473596	0.34934	pak2a
ENSDARG00000086505	homoOverwt	0.0161371	0.351782	mast3b
ENSDARG00000015752	homoOverwt	0.0175609	0.163509	zap70
ENSDARG00000095830	homoOverwt	0.0141805	0.460632	serpinb1l1
ENSDARG00000007783	homoOverwt	0.0402995	0.419604	blk
ENSDARG00000104451	homoOverwt	0.0108264	0.273819	slc39a7
ENSDARG00000099155	homoOverwt	0.0200366	0.332004	tpst2
ENSDARG00000036785	homoOverwt	0.0206038	0.386712	si:ch211-226m16.2
ENSDARG00000060051	homoOverwt	0.0366925	0.124073	slc47a2.1
ENSDARG00000102986	homoOverwt	0.00704411	0.409537	csf1ra
ENSDARG00000100528	homoOverwt	0.0432343	0.0192747	map1lc3c
ENSDARG00000033832	homoOverwt	0.0102597	0.374086	ampd1
ENSDARG00000075720	homoOverwt	0.0284231	0.473266	il2rb
ENSDARG00000100199	homoOverwt	0.0250476	0.253174	si:ch1073-185p12.2
ENSDARG00000094297	homoOverwt	0.0304931	0.123568	si:dkey-222h21.2
ENSDARG00000104976	homoOverwt	0.0180408	0.16326	si:ch1073-67j19.2
ENSDARG00000028552	homoOverwt	0.0452264	0.323614	plppr3b
ENSDARG00000079796	homoOverwt	0.0330474	0.272901	ldah
ENSDARG00000079858	homoOverwt	0.0349664	0.0275055	tmem163a
ENSDARG00000102299	homoOverwt	0.0301534	0.153029	cxcl8b.1
ENSDARG00000060394	homoOverwt	0.0437927	0.0992711	mtfr2
ENSDARG00000102160	homoOverwt	0.0327049	0.0521451	si:dkeyp-61b2.1
ENSDARG00000057437	homoOverwt	0.0137028	0.0693166	apodb
ENSDARG00000015722	homoOverwt	0.0235574	0.444806	kctd5a
ENSDARG00000010317	homoOverwt	0.0207131	0.311075	gpr183a
ENSDARG00000031745	homoOverwt	0.0129323	0.174182	mhc2a
ENSDARG00000089838	homoOverwt	0.0119403	0.287098	si:dkey-262k9.4
ENSDARG00000074906	homoOverwt	0.0223376	0.392443	znf831
ENSDARG00000020009	homoOverwt	0.0276511	0.475398	bmp2k
ENSDARG00000101043	homoOverwt	0.00789356	0.302558	ppl
ENSDARG00000013174	homoOverwt	0.0381496	0.260237	nkd3
ENSDARG00000016527	homoOverwt	0.00818044	0.377574	helz2
ENSDARG00000063040	homoOverwt	0.0135933	0.193073	btbd11b
ENSDARG00000043963	homoOverwt	0.0355113	0.173516	si:ch211-241j12.3
ENSDARG00000034207	homoOverwt	0.0378652	0.130978	cx44.2
ENSDARG00000060200	homoOverwt	0.031515	0.430896	CU019662.1
ENSDARG00000051819	homoOverwt	0.0436521	0.273336	swap70a
ENSDARG00000104416	homoOverwt	0.0387552	0.320004	si:dkey-16p6.1
ENSDARG00000058566	homoOverwt	0.0338355	0.28338	si:dkey-253d23.5
ENSDARG00000022295	homoOverwt	0.049915	0.0390319	hnf1bb
ENSDARG00000005675	homoOverwt	0.0470409	0.411472	sec61a1l
ENSDARG00000056535	homoOverwt	0.0366007	0.256104	pla2g4f.1
ENSDARG00000090449	homoOverwt	0.0484002	0.213237	sp100.3
ENSDARG00000039082	homoOverwt	0.0135053	0.400833	zgc:123010
ENSDARG00000075924	homoOverwt	0.0443694	0.152128	RAPGEF4
ENSDARG00000097651	homoOverwt	0.0246305	0.239119	tgm8
ENSDARG00000101334	homoOverwt	0.00329753	0.249131	ctsc
ENSDARG00000094098	homoOverwt	0.04838	0.392668	si:ch211-278p9.3
ENSDARG00000090889	homoOverwt	0.0111077	0.368347	LECT2
ENSDARG00000104916	homoOverwt	0.0296677	0.31277	si:dkey-71l4.4
ENSDARG00000026654	homoOverwt	0.0436624	0.41707	gosr1
ENSDARG00000004748	homoOverwt	0.0133019	0.399925	zgc:100868
ENSDARG00000079315	homoOverwt	0.0141785	0.162387	lpxn
ENSDARG00000061921	homoOverwt	0.0320768	0.268187	gltpa
ENSDARG00000044612	homoOverwt	0.0375149	0.348393	c1qb
ENSDARG00000044241	homoOverwt	0.0153872	0.36994	dram2b
ENSDARG00000092074	homoOverwt	0.0366607	0.217244	hcst
ENSDARG00000117255	homoOverwt	0.0437979	0.248412	CABZ01066578.1
ENSDARG00000042285	homoOverwt	0.0232687	0.0435206	atp8b3
ENSDARG00000036628	homoOverwt	0.00345874	0.148654	cd74b
ENSDARG00000105473	homoOverwt	0.0407439	0.361884	si:cabz01036006.1
ENSDARG00000087099	homoOverwt	0.0287225	0.10066	si:ch73-106k19.5
ENSDARG00000071560	homoOverwt	0.0398258	0.187153	dlx4b
ENSDARG00000003091	homoOverwt	0.0180039	0.280866	oclnb
ENSDARG00000040528	homoOverwt	0.012248	0.107568	lgals3bpb
ENSDARG00000035719	homoOverwt	0.0469228	0.495788	arl5c
ENSDARG00000022254	homoOverwt	0.0187819	0.332934	prkcbb
ENSDARG00000070094	homoOverwt	0.0387714	0.310582	sytl1
ENSDARG00000068233	homoOverwt	0.00676602	0.376302	zgc:64051
ENSDARG00000076828	homoOverwt	0.013597	0.411488	zgc:194101
ENSDARG00000098883	homoOverwt	0.0224238	0.450076	stac3
ENSDARG00000087178	homoOverwt	0.0438081	0.00755818	scpp9
ENSDARG00000019808	homoOverwt	0.0317746	0.218118	evpla
ENSDARG00000103208	homoOverwt	0.0458937	0.231322	il17ra1b
ENSDARG00000105438	homoOverwt	0.0221835	0.0628073	si:ch1073-220m6.1
ENSDARG00000054340	homoOverwt	0.0228223	0.287505	sla1a
ENSDARG00000087782	homoOverwt	0.0240063	0.164471	rnf152
ENSDARG00000062349	homoOverwt	0.0153239	0.233601	arhgap15
ENSDARG00000074390	homoOverwt	0.0114905	0.347831	tmem176l.4
ENSDARG00000076189	homoOverwt	0.00946546	0.204214	ccdc88b
ENSDARG00000108038	homoOverwt	0.0129963	0.271279	CABZ01109481.1
ENSDARG00000089626	homoOverwt	0.0245484	0.378082	ptges3b
ENSDARG00000103472	homoOverwt	0.0258675	0.0014766	nedd8l
ENSDARG00000003085	homoOverwt	0.0319634	0.353385	stambpl1
ENSDARG00000089821	homoOverwt	0.0354675	0.11164	si:dkey-9k7.3
ENSDARG00000010619	homoOverwt	0.0262446	0.170478	themis
ENSDARG00000040917	homoOverwt	0.0104591	0.265757	cbfb
ENSDARG00000040072	homoOverwt	0.00547037	0.252976	scpep1
ENSDARG00000104329	homoOverwt	0.0245732	0.0465943	si:ch73-281k2.5
ENSDARG00000038646	homoOverwt	0.0228744	0.186327	ftr11
ENSDARG00000044807	homoOverwt	0.0260062	0.205211	dck
ENSDARG00000057035	homoOverwt	0.0129539	0.131018	stoml3b
ENSDARG00000012729	homoOverwt	0.0273494	0.184065	hcls1
ENSDARG00000088595	homoOverwt	0.0209965	0.330608	crispld2
ENSDARG00000051940	homoOverwt	0.0497423	0.434205	ugt2a4
ENSDARG00000058939	homoOverwt	0.0287094	0.300807	b4galnt3b
ENSDARG00000044694	homoOverwt	0.0256141	0.208839	fybb
ENSDARG00000040178	homoOverwt	0.0414712	0.329395	havcr1
ENSDARG00000055291	homoOverwt	0.0288561	0.271273	rab18a
ENSDARG00000059883	homoOverwt	0.0141499	0.150851	trpv1
ENSDARG00000058090	homoOverwt	0.0448642	0.145535	cfap57
ENSDARG00000017799	homoOverwt	0.037539	0.312498	tgm1
ENSDARG00000019692	homoOverwt	0.0358812	0.298898	colq
ENSDARG00000054842	homoOverwt	0.0226594	0.155497	hsd17b14
ENSDARG00000078125	homoOverwt	0.0268561	0.234499	rusc1
ENSDARG00000068653	homoOverwt	0.0390297	0.17797	rhoga
ENSDARG00000062748	homoOverwt	0.0153072	0.384176	pkn1b
ENSDARG00000024846	homoOverwt	0.0410562	0.404207	cops8
ENSDARG00000029955	homoOverwt	0.0180631	0.47581	glb1l
ENSDARG00000003931	homoOverwt	0.00645245	0.276916	cndp2
ENSDARG00000089413	homoOverwt	0.0111911	0.35822	mbpb
ENSDARG00000088439	homoOverwt	0.0244201	0.330645	gm2a
ENSDARG00000039499	homoOverwt	0.0183218	0.300392	soul2
ENSDARG00000090063	homoOverwt	0.0143277	0.288011	fa2h
ENSDARG00000103667	homoOverwt	0.0200791	0.418681	gga3a
ENSDARG00000055283	homoOverwt	0.0200176	0.464933	id2a
ENSDARG00000099476	homoOverwt	0.0118945	0.404758	zgc:174863
ENSDARG00000079353	homoOverwt	0.0131731	0.371961	si:ch211-165d12.4
ENSDARG00000093960	homoOverwt	0.0327253	0.30936	si:dkey-111e8.5
ENSDARG00000097031	homoOverwt	0.0321642	0.271917	si:ch73-380l3.3
ENSDARG00000000690	homoOverwt	0.0136092	0.414638	sypl2b
ENSDARG00000010946	homoOverwt	0.0151025	0.285623	cbsb
ENSDARG00000055589	homoOverwt	0.0390749	0.36823	s100t
ENSDARG00000071586	homoOverwt	0.0161975	0.30992	tgfbi
ENSDARG00000034534	homoOverwt	0.0384859	0.273413	atp6v1aa
ENSDARG00000006468	homoOverwt	0.0149517	0.30757	grap2a
ENSDARG00000053530	homoOverwt	0.037947	0.424546	cyp4f3
ENSDARG00000071250	homoOverwt	0.0465701	0.180874	tmem79a
ENSDARG00000077103	homoOverwt	0.0199395	0.223827	sema4aa
ENSDARG00000015278	homoOverwt	0.0162811	0.364156	plxnc1
ENSDARG00000052188	homoOverwt	0.0415614	0.0949156	znf541
ENSDARG00000078748	homoOverwt	0.0465886	0.296713	si:ch211-137a8.4
ENSDARG00000010792	homoOverwt	0.0157774	0.370539	cdc25b
ENSDARG00000023967	homoOverwt	0.0142822	0.420112	atp6v1c1a
ENSDARG00000101051	homoOverwt	0.0355642	0.2485	ctsbb
ENSDARG00000034588	homoOverwt	0.0117752	0.426207	scn4ab
ENSDARG00000074680	homoOverwt	0.0395308	0.473968	rims1a
ENSDARG00000071648	homoOverwt	0.0494978	0.3776	zgc:113298
ENSDARG00000040812	homoOverwt	0.0113048	0.0667402	ncf4
ENSDARG00000046092	homoOverwt	0.0348254	0.0945966	si:ch211-283g2.3
ENSDARG00000024575	homoOverwt	0.0426872	0.209225	kif26bb
ENSDARG00000105068	homoOverwt	0.0233335	0.290834	SMIM22
ENSDARG00000105615	homoOverwt	0.0369587	0.208734	si:ch211-196f2.6
ENSDARG00000099493	homoOverwt	0.0444549	0.132241	CR847906.1
ENSDARG00000054827	homoOverwt	0.0121837	0.108014	ssuh2.4
ENSDARG00000098899	homoOverwt	0.00623212	0.359839	zmp:0000001082
ENSDARG00000042683	homoOverwt	0.0192027	0.183675	si:dkey-15j16.3
ENSDARG00000038822	homoOverwt	0.010177	0.271845	mrc1b
ENSDARG00000026017	homoOverwt	0.015146	0.34281	xpnpep2
ENSDARG00000022315	homoOverwt	0.00852875	0.405843	atp6v1g1
ENSDARG00000078114	homoOverwt	0.00576668	0.394651	si:ch73-237c6.1
ENSDARG00000029747	homoOverwt	0.0247421	0.194349	mep1a.1
ENSDARG00000035420	homoOverwt	0.0234727	0.403609	ophn1
ENSDARG00000039949	homoOverwt	0.0437764	0.385005	fibina
ENSDARG00000007018	homoOverwt	0.0499722	0.160461	ms4a17a.6
ENSDARG00000012271	homoOverwt	0.0402079	0.495836	pacc1
ENSDARG00000005464	homoOverwt	0.0230841	0.373842	dnase1l1
ENSDARG00000004059	homoOverwt	0.035125	0.259238	galk2
ENSDARG00000019062	homoOverwt	0.0116221	0.336555	arpc5b
ENSDARG00000075748	homoOverwt	0.00636235	0.290323
ENSDARG00000093857	homoOverwt	0.0142495	0.169216	si:dkey-79f11.10
ENSDARG00000104120	homoOverwt	0.0169464	0.375625	LO018260.1
ENSDARG00000103520	homoOverwt	0.0312538	0.136413	si:dkey-148a17.5
ENSDARG00000040474	homoOverwt	0.0162338	0.0944367	snx10b
ENSDARG00000092106	homoOverwt	0.0452115	0.0295624	si:ch211-214p13.8
ENSDARG00000094560	homoOverwt	0.0429464	0.0359823	BX005254.2
ENSDARG00000101914	homoOverwt	0.0166083	0.446865	metrnla
ENSDARG00000055400	homoOverwt	0.0285377	0.150595	si:dkey-56f14.7
ENSDARG00000035559	homoOverwt	0.0171835	0.431197	tp53
ENSDARG00000040628	homoOverwt	0.0253221	0.407793	zgc:110333
ENSDARG00000021794	homoOverwt	0.0332819	0.230414	hmmr
ENSDARG00000089602	homoOverwt	0.0372955	0.168681	si:dkey-217f16.1
ENSDARG00000093622	homoOverwt	0.037547	0.307181	spc24
ENSDARG00000098004	homoOverwt	0.0376159	0.271342	ftr91
ENSDARG00000095448	homoOverwt	0.043906	0.362779	ftr30
ENSDARG00000074254	homoOverwt	0.0289801	0.416488	abcb6b
ENSDARG00000115299	homoOverwt	0.030192	0.21169	si:ch211-227e10.3
ENSDARG00000053204	homoOverwt	0.0287011	0.292695	snx22
ENSDARG00000033009	homoOverwt	0.00650768	0.154994	h3f3c
ENSDARG00000079416	homoOverwt	0.0381346	0.190531	zgc:174895
ENSDARG00000071437	homoOverwt	0.00410764	0.231306	ptprc
ENSDARG00000104185	homoOverwt	0.0199574	0.136966	AL831726.2
ENSDARG00000075725	homoOverwt	0.0241633	0.270344	cep152
ENSDARG00000103340	homoOverwt	0.0316467	0.431293	clic1
ENSDARG00000095673	homoOverwt	0.0203486	0.121889	si:dkey-79f11.8
ENSDARG00000101469	homoOverwt	0.0169809	0.135222	si:dkey-56m15.2
ENSDARG00000026350	homoOverwt	0.0121359	0.222774	wasb
ENSDARG00000033227	homoOverwt	0.0184467	0.177185	lect2l
ENSDARG00000086332	homoOverwt	0.0428763	0.497281	bri3
ENSDARG00000099902	homoOverwt	0.0333617	0.451737	il17rc
ENSDARG00000079372	homoOverwt	0.0193113	0.174569	si:ch211-264f5.6
ENSDARG00000026417	homoOverwt	0.0443049	0.0549942	ccr12b.2
ENSDARG00000110173	homoOverwt	0.0198734	0.103851	BX323861.3
ENSDARG00000096449	homoOverwt	0.0359856	0.320125	si:ch211-194e1.7
ENSDARG00000015890	homoOverwt	0.0178887	0.389823	mafa
ENSDARG00000035415	homoOverwt	0.0229154	0.270166	ptger4b
ENSDARG00000062864	homoOverwt	0.0142121	0.20051	gk5
ENSDARG00000009673	homoOverwt	0.028826	0.215472	si:ch211-197g15.6
ENSDARG00000006757	homoOverwt	0.019244	0.443164	klhl41b
ENSDARG00000022841	homoOverwt	0.0312475	0.287881	ptk2ba
ENSDARG00000097639	homoOverwt	0.0315739	0.208203	si:ch73-265h17.4
ENSDARG00000104041	homoOverwt	0.0460046	0.352147	CR388132.2
ENSDARG00000104197	homoOverwt	0.020002	0.242348	ptpn22
ENSDARG00000068219	homoOverwt	0.0259306	0.365156	b3gnt2l
ENSDARG00000094012	homoOverwt	0.0268935	0.3254	si:dkey-192g7.3
ENSDARG00000016505	homoOverwt	0.0241132	0.21461	apbb1ip
ENSDARG00000101775	homoOverwt	0.043018	0.117629	zgc:172014
ENSDARG00000019207	homoOverwt	0.0202685	0.106516	abo
ENSDARG00000092584	homoOverwt	0.0183262	0.325279	si:ch1073-385f13.3
ENSDARG00000099597	homoOverwt	0.0373018	0.153332	si:dkey-211i20.5
ENSDARG00000068763	homoOverwt	0.0116653	0.312996	plcg2
ENSDARG00000059053	homoOverwt	0.000304284	0.106739	slc13a4
ENSDARG00000094041	homoOverwt	5.36315e-07	0.0510078	krt17
ENSDARG00000104721	homoOverwt	0	0.0524576	si:dkey-203a12.9
ENSDARG00000037533	homoOverwt	0.00147302	0.0345988	mep1b
ENSDARG00000096906	homoOverwt	4.03416e-05	0.0782371	si:dkey-7i4.24
ENSDARG00000062688	homoOverwt	2.54797e-05	0.0260995	gpnmb
ENSDARG00000073728	homoOverwt	0.000742323	0.0269473	gal3st3
ENSDARG00000012788	homoOverwt	0.0029307	0.179696	foxa3
ENSDARG00000042894	homoOverwt	0.0193771	0.177655	tyms
ENSDARG00000117520	homoOverwt	0.0137329	0.155576	FO393424.4
ENSDARG00000104016	homoOverwt	0.000143391	0.368418	si:dkey-151j17.4
ENSDARG00000024488	homoOverwt	0.00953567	0.179874	top2a
ENSDARG00000104359	homoOverwt	5.89528e-14	0.0913208	anxa1c
ENSDARG00000078206	homoOverwt	0.00815552	0.158081	zgc:171506
ENSDARG00000035907	homoOverwt	3.80838e-05	0.072542	fam49al
ENSDARG00000115690	homoOverwt	0.00239012	0.0366819	zgc:101806
ENSDARG00000070755	homoOverwt	0.000356482	0.0295624	ccr11.1
ENSDARG00000037473	homoOverwt	0.0456336	0.0975114	cd79a
ENSDARG00000026049	homoOverwt	0.00370963	0.107852	mxf
ENSDARG00000025783	homoOverwt	0.0313059	0.0130716	si:ch211-125e6.11
ENSDARG00000028780	homoOverwt	0.00824652	0.0745579	gzmk
ENSDARG00000100900	homoOverwt	0.00134648	0.14405	si:ch211-183d5.2
ENSDARG00000057323	homoOverwt	0.0357555	0.153826	e2f8
ENSDARG00000100265	homoOverwt	0.00147302	0.0345988	rhcgb
ENSDARG00000115887	homoOverwt	0.00297569	0.400124	CABZ01021532.1
ENSDARG00000074563	homoOverwt	0.0370805	0.108233	gpr37a
ENSDARG00000023151	homoOverwt	9.899e-08	0.0153817	ucp1
ENSDARG00000017744	homoOverwt	0.0253511	0.142175	smc2
ENSDARG00000059049	homoOverwt	1.6077e-06	0.316172	zgc:174904
ENSDARG00000011163	homoOverwt	0.00041756	0.226885	sema3fa
ENSDARG00000070427	homoOverwt	3.1315e-08	0.136078	s100v1
ENSDARG00000060439	homoOverwt	0.00035492	0.0295624	clcn2c
ENSDARG00000099399	homoOverwt	1.16581e-08	0.0763378	thrsp
ENSDARG00000043719	homoOverwt	1.73004e-07	0.0986708	c3a.6
ENSDARG00000100662	homoOverwt	4.91829e-13	0.0129231	cxcl11.1
ENSDARG00000011519	homoOverwt	5.74134e-06	0.179078	myl4
ENSDARG00000035438	homoOverwt	6.31249e-05	0.34772	myhc4
ENSDARG00000001993	homoOverwt	0	0.0915749	myhb
ENSDARG00000074476	homoOverwt	0.000189676	0.000689512	odam
ENSDARG00000042293	homoOverwt	0.000464631	0.0068758	ca4b
ENSDARG00000101138	homoOverwt	1.23404e-11	0.00813298	BX323596.1
ENSDARG00000008637	homoOverwt	4.4866e-07	0.157719	mttp
ENSDARG00000059410	homoOverwt	0.0407135	0.0337483	ccr12b.1
ENSDARG00000052057	homoOverwt	0.0378947	0.367888	pcolceb
ENSDARG00000030896	homoOverwt	8.94942e-06	0.183741	foxq1a
ENSDARG00000031976	homoOverwt	0.0168547	0.0309319	nos2b
ENSDARG00000078069	homoOverwt	0.0019229	0.142966	rrm2
ENSDARG00000111097	homoOverwt	0.0201714	0.067158	si:ch73-106l15.2
ENSDARG00000006220	homoOverwt	2.56896e-06	0.262577	ugt1a1
ENSDARG00000113315	homoOverwt	0.00138621	0.349053	zgc:153932
ENSDARG00000056773	homoOverwt	0.0378881	0.37738	zgc:163079
ENSDARG00000031885	homoOverwt	0.00493983	0.31024	psmb12
ENSDARG00000099470	homoOverwt	0	0.0411028	muc5.3
ENSDARG00000076228	homoOverwt	0.0440496	0.153826	kif2c
ENSDARG00000006207	homoOverwt	0.00208871	0.269417	gpx1b
ENSDARG00000090119	homoOverwt	0.0379534	0.447595	tlr8a
ENSDARG00000077688	homoOverwt	0.00313201	0.00679907	cpo
ENSDARG00000026236	homoOverwt	0.0153275	0.106511	zgc:56585
ENSDARG00000056591	homoOverwt	0.00546787	0.0366819	gucy1b2
ENSDARG00000034080	homoOverwt	0.0242085	0.16395	plcd1b
ENSDARG00000100099	homoOverwt	0.00898411	0.258604	si:dkey-238o14.1
ENSDARG00000012632	homoOverwt	0.0130245	0.33278	zgc:92749
ENSDARG00000024789	homoOverwt	0.0151167	0.0782875	mxc
ENSDARG00000086254	homoOverwt	0.00239288	0.358849	hhla2b.2
ENSDARG00000076789	homoOverwt	0.0065468	0.0742837	cx32.2
ENSDARG00000001303	homoOverwt	0.0357771	0.265956	psmb8a
ENSDARG00000095930	homoOverwt	3.93199e-05	0.120535	myha
ENSDARG00000033355	homoOverwt	5.96436e-07	0.0453876	zgc:101699
ENSDARG00000094894	homoOverwt	0.00111617	0.03107	tyrobp
ENSDARG00000067990	homoOverwt	0.000178624	0.21429	myhz1.1
ENSDARG00000097959	homoOverwt	6.95286e-05	0.069423	si:dkey-248g15.3
ENSDARG00000015866	homoOverwt	0.000365905	0.354132	apoa2
ENSDARG00000092730	homoOverwt	0.0259961	0.00850811	enam
ENSDARG00000108535	homoOverwt	0.0103988	0.187837	CABZ01072077.1
ENSDARG00000026348	homoOverwt	0.0132681	0.0109561	csad
ENSDARG00000074904	homoOverwt	0.000314657	0.375857	si:ch211-253b8.5
ENSDARG00000060049	homoOverwt	0.0101926	0.103935	zgc:195075
ENSDARG00000101088	homoOverwt	0.00248352	0.0366819	si:ch73-359m17.5
ENSDARG00000105494	homoOverwt	0.030192	0.0508423	si:ch211-113d11.8
ENSDARG00000019341	homoOverwt	0.000409162	0.297327	gpc1a
ENSDARG00000098787	homoOverwt	0.0052941	0.0318517	cd7al
ENSDARG00000012347	homoOverwt	0.0134597	0.114429	nacad
ENSDARG00000012972	homoOverwt	0.0303445	0.214518	cfl1l
ENSDARG00000061446	homoOverwt	0.0445675	0.162309	smap2
ENSDARG00000057787	homoOverwt	4.25296e-05	0.0383261	itgae.2
ENSDARG00000092423	homoOverwt	0.000172479	0.0788557	cxcl11.5
ENSDARG00000105351	homoOverwt	0.00035492	0.0295624	si:ch211-113d11.6
ENSDARG00000021787	homoOverwt	0.0394168	0.151951	abcb5
ENSDARG00000091712	homoOverwt	6.71756e-05	0.314333	si:dkey-238d18.5
ENSDARG00000092634	homoOverwt	2.4338e-10	0.190932	CABZ01000634.1
ENSDARG00000063144	homoOverwt	0.00160386	0.189399	shisa7b
ENSDARG00000086550	homoOverwt	0.00839722	0.0813047	dbf4b
ENSDARG00000063153	homoOverwt	9.26147e-05	0.0105757	bcl11ab
ENSDARG00000070343	homoOverwt	0.00849536	0.331265	hoxc6a
ENSDARG00000098591	homoOverwt	0.00831067	0.155882	tubb2b
ENSDARG00000069046	homoOverwt	0.000112487	0.367601	wu:fk65c09
ENSDARG00000053269	homoOverwt	2.07312e-05	0.0338619	slc2a15b
ENSDARG00000009844	homoOverwt	2.33147e-15	0.0595953	dusp23a
ENSDARG00000092170	homoOverwt	0.000194899	0.0114739	apoc1
ENSDARG00000094246	homoOverwt	0.00460218	0.28009	si:dkey-222h21.10
ENSDARG00000076221	homoOverwt	0.0419185	0.173151	fthl28
ENSDARG00000030778	homoOverwt	0.000222772	0.0281944	BX323854.1
ENSDARG00000071306	homoOverwt	1.48626e-05	0.0220672	gip
ENSDARG00000052905	homoOverwt	1.91247e-07	0.267782	zgc:165423
ENSDARG00000089873	homoOverwt	0.00036824	0.1073	socs1b
ENSDARG00000034211	homoOverwt	4.68979e-06	0.17708	capn2l
ENSDARG00000059056	homoOverwt	0.0453743	0.2224	ft1
ENSDARG00000098256	homoOverwt	1.54533e-06	0.27677	si:ch73-329n5.6
ENSDARG00000055192	homoOverwt	4.89198e-09	0.00650854	zgc:136930
ENSDARG00000092155	homoOverwt	0.00105916	0.208911	apoc2
ENSDARG00000020084	homoOverwt	0.0312709	0.488965	tg
ENSDARG00000056026	homoOverwt	0.00929794	0.407311	tprg1
ENSDARG00000100669	homoOverwt	0.00163177	0.152731	si:dkey-61p9.9
ENSDARG00000052207	homoOverwt	0.0412853	0.120494	c3a.3
ENSDARG00000099492	homoOverwt	0.00109462	0.107436	CR927215.1
ENSDARG00000033587	homoOverwt	0.00454611	0.0861379	CABZ01088134.1
ENSDARG00000002986	homoOverwt	0.000955099	0.0596556	gda
ENSDARG00000117266	homoOverwt	0.0273203	0.431583	FO904966.1
ENSDARG00000087554	homoOverwt	0.00330813	0.118896	cdk1
ENSDARG00000088408	homoOverwt	8.83989e-05	0.29506	si:ch211-171h4.7
ENSDARG00000100219	homoOverwt	0.000170946	0.0938395	si:dkey-264f17.1
ENSDARG00000079843	homoOverwt	0.0130805	0.44951	igl4v8
ENSDARG00000056762	homoOverwt	0.000912977	0.0327396	zgc:172079
ENSDARG00000074457	homoOverwt	0.00449412	0.03107	si:dkey-96f10.1
ENSDARG00000098620	homoOverwt	0.0492224	0.161842	si:ch211-188p14.2
ENSDARG00000096241	homoOverwt	0.000142424	0.0269473	ighv7-1
ENSDARG00000075859	homoOverwt	0.00106964	0.185856	mcf2la
ENSDARG00000100019	homoOverwt	0.00811581	0.074004	arhgap11a
ENSDARG00000103878	homoOverwt	0.000554322	0.11885	anpepb
ENSDARG00000076404	homoOverwt	0.0308543	0.197435	mctp1a
ENSDARG00000116565	homoOverwt	0.0306772	0.187382	CT583723.2
ENSDARG00000022698	homoOverwt	8.49908e-05	0.220204	lad1
ENSDARG00000054753	homoOverwt	4.68844e-08	0.209381	col10a1a
ENSDARG00000068910	homoOverwt	1.39001e-05	0.0220236	nos1
ENSDARG00000093803	homoOverwt	0.00613756	0.0975123	si:dkey-196n19.2
ENSDARG00000003411	homoOverwt	0.00238776	0.0366819	foxa2
ENSDARG00000053836	homoOverwt	1.34805e-05	0.090141	si:ch211-284o19.8
ENSDARG00000117807	homoOverwt	0.0248526	0.0922853	BX908744.2
ENSDARG00000104795	homoOverwt	7.84059e-06	0.0819074	cxcl8a
ENSDARG00000031929	homoOverwt	0.00593521	0.402363	stard14
ENSDARG00000029230	homoOverwt	0.00238776	0.0366819	pnp4b
ENSDARG00000093476	homoOverwt	0.0406063	0.104552	si:dkey-175d9.2
ENSDARG00000058381	homoOverwt	0.00100676	0.0192747	zgc:171775
ENSDARG00000058699	homoOverwt	0.00577597	0.128097	tmeff2b
ENSDARG00000029356	homoOverwt	0.0387649	0.0551721	mboat1
ENSDARG00000009018	homoOverwt	2.8397e-09	0.198586	rhbg
ENSDARG00000062821	homoOverwt	0.0114323	0.0439138	slc6a15
ENSDARG00000079987	homoOverwt	0.000570832	0.0200351	igl3v5
ENSDARG00000070913	homoOverwt	0.0056213	0.128097	sox2
ENSDARG00000022139	homoOverwt	8.76693e-07	0.0648515	ocstamp
ENSDARG00000101816	homoOverwt	0.0300414	0.0860645	col5a3b
ENSDARG00000089901	homoOverwt	0.0182175	0.0120385	si:ch211-261n11.8
ENSDARG00000104200	homoOverwt	0.00969655	0.405718	BX901923.2
ENSDARG00000054929	homoOverwt	0.023319	0.0479987	zgc:110540
ENSDARG00000052688	homoOverwt	0.0141643	0.108459	paqr5b
ENSDARG00000093640	homoOverwt	0.00238776	0.0366819	ugt5a2
ENSDARG00000040466	homoOverwt	2.43174e-07	0.186524	vil1
ENSDARG00000094488	homoOverwt	0.00244378	0.0368469	BX510923.1
ENSDARG00000111606	homoOverwt	0.00337002	0.202876	smyhc2
ENSDARG00000103207	homoOverwt	0.00477185	0.117282	rab11fip4b
ENSDARG00000075354	homoOverwt	0.0451129	0.117432	espl1
ENSDARG00000062363	homoOverwt	0.00986004	0.267618	phex
ENSDARG00000098700	homoOverwt	0.0355493	0.18939	il1b
ENSDARG00000052779	homoOverwt	6.5517e-05	0.359715	zgc:153932
ENSDARG00000093779	homoOverwt	0.00142164	0.0521312	cxcl11.6
ENSDARG00000087012	homoOverwt	3.53466e-09	0.0132094	BX004816.2
ENSDARG00000007739	homoOverwt	0.0138914	0.288414	atp1a1a.2
ENSDARG00000096979	homoOverwt	0.00389887	0.437086	NPC2
ENSDARG00000105001	homoOverwt	0.00494166	0.429512	zgc:91999
ENSDARG00000004658	homoOverwt	0.00115017	0.0575476	zgc:101810
ENSDARG00000076586	homoOverwt	1.75211e-10	0.0469588	csf2rb
ENSDARG00000062510	homoOverwt	0.0117108	0.159037	bcl11ba
ENSDARG00000096424	homoOverwt	1.46267e-05	0.0249626	ighv2-2
ENSDARG00000111188	homoOverwt	0.0173782	0.129512	cdaa
ENSDARG00000042780	homoOverwt	4.75486e-12	0.0806962	apoba
ENSDARG00000042296	homoOverwt	0.00437651	0.22493	dlx5a
ENSDARG00000073961	homoOverwt	1.05807e-06	0.107834	si:ch211-160j14.2
ENSDARG00000076833	homoOverwt	4.55459e-06	0.307149	atp1b1b
ENSDARG00000100764	homoOverwt	0.0118061	0.00914677	zfyve9b
ENSDARG00000104312	homoOverwt	0.0431739	0.127306	CT573342.2
ENSDARG00000020946	homoOverwt	0.0191268	0.34589	auts2b
ENSDARG00000113899	homoOverwt	0.00585019	0.156808	ARF5
ENSDARG00000012422	homoOverwt	0.0174059	0.199079	col11a2
ENSDARG00000013056	homoOverwt	0.000101925	0.329779	itpk1a
ENSDARG00000116725	homoOverwt	0.0250588	0.340115	CABZ01114053.1
ENSDARG00000101423	homoOverwt	0.000513532	0.256763	cyp2y3
ENSDARG00000060609	homoOverwt	9.7005e-06	0.0212959	cd109
ENSDARG00000002403	homoOverwt	0.0426533	0.19643	nusap1
ENSDARG00000117599	homoOverwt	0.0470937	0.0134943	CABZ01068842.1
ENSDARG00000069946	homoOverwt	0.0206703	0.099612	itga6b
ENSDARG00000056369	homoOverwt	0.000221049	0.312814	ufsp2
ENSDARG00000068966	homoOverwt	3.40838e-14	0.0419087	si:ch211-261n11.7
ENSDARG00000089333	homoOverwt	0.000226327	0.0662245	si:ch211-198c19.1
ENSDARG00000114984	homoOverwt	3.83835e-07	0.0146424	si:dkey-234i14.13
ENSDARG00000089216	homoOverwt	0.0189011	0.3722	zmp:0000001268
ENSDARG00000113309	homoOverwt	0.000140424	0.0269473	ighv9-2
ENSDARG00000002479	homoOverwt	0.0106682	0.117729	ercc6l
ENSDARG00000010673	homoOverwt	0.0086754	0.103002	trim16
ENSDARG00000089936	homoOverwt	0.000314052	0.277707	selenow2b
ENSDARG00000096863	homoOverwt	0.00132728	0.117103	si:ch73-380l3.4
ENSDARG00000038106	homoOverwt	0.0368072	0.447152	slc37a4a
ENSDARG00000100739	homoOverwt	3.48831e-05	0.107474	CABZ01052573.1
ENSDARG00000003313	homoOverwt	4.93396e-05	0.251816	eps8l1b
ENSDARG00000098928	homoOverwt	0.00793881	0.335032	si:ch211-196h24.1
ENSDARG00000042707	homoOverwt	4.98589e-06	0.0606087	cx30.3
ENSDARG00000089177	homoOverwt	0.019898	0.313858	cyp46a1.3
ENSDARG00000093098	homoOverwt	0.00307097	0.0941497	ccl34b.8
ENSDARG00000040224	homoOverwt	0.0380428	0.102861	krcp
ENSDARG00000040497	homoOverwt	0.0382846	0.0524805	BX004816.1
ENSDARG00000042291	homoOverwt	0.00344863	0.0366819	dlx6a
ENSDARG00000045592	homoOverwt	3.42282e-12	0.153498	tnni2a.1
ENSDARG00000102729	homoOverwt	0.00120699	0.038585	SAMD9
ENSDARG00000099546	homoOverwt	0.000875603	0.27953	kynu
ENSDARG00000055644	homoOverwt	0.0281379	0.0524805	prss60.2
ENSDARG00000040045	homoOverwt	0.0042095	0.139101	cldn1
ENSDARG00000098602	homoOverwt	0.0327957	0.131747	CABZ01001434.1
ENSDARG00000094706	homoOverwt	3.285e-07	0.0192668	cxcl11.6
ENSDARG00000012944	homoOverwt	5.72896e-05	0.36294	myhz2
ENSDARG00000075334	homoOverwt	5.01878e-06	0.0715433	arhgap32a
ENSDARG00000053829	homoOverwt	0.000912633	0.0327396	pax9
ENSDARG00000069503	homoOverwt	2.9593e-05	0.323837	cldnh
ENSDARG00000052997	homoOverwt	0.00200509	0.133833	sema4e
ENSDARG00000011449	homoOverwt	0.0238619	0.148229	fes
ENSDARG00000069988	homoOverwt	0.0483435	0.485071	arid6
ENSDARG00000068181	homoOverwt	1.40687e-12	0.000748836	dpep1
ENSDARG00000055290	homoOverwt	0.00187144	0.159978	mpeg1.1
ENSDARG00000004141	homoOverwt	0.000186066	0.0937951	DHRS11
ENSDARG00000039577	homoOverwt	0.000515051	0.0945098	ptk2bb
ENSDARG00000113386	homoOverwt	0.013006	0.105997	LO018432.1
ENSDARG00000093193	homoOverwt	0.00164062	0.0541631	chia.6
ENSDARG00000042021	homoOverwt	0.00782563	0.172084	mapk12a
ENSDARG00000074749	homoOverwt	0.000341598	0.389465	abca12
ENSDARG00000075598	homoOverwt	0.0250776	0.00785035	ambn
ENSDARG00000091233	homoOverwt	0.0134243	0.202168	FP236356.1
ENSDARG00000103852	homoOverwt	0.0260443	0.0989532	pigrl4.2
ENSDARG00000100334	homoOverwt	0.00433971	0.371275	lat
ENSDARG00000045835	homoOverwt	0.0104124	0.044768	si:dkey-14d8.6
ENSDARG00000102146	homoOverwt	2.8654e-05	0.112891	si:ch211-69b7.6
ENSDARG00000070537	homoOverwt	0.0459169	0.0608434	stmn2b
ENSDARG00000067995	homoOverwt	0.000768571	0.405085	myhz1.2
ENSDARG00000116367	homoOverwt	0.0436197	0.0977341	si:dkey-51d8.1
ENSDARG00000092580	homoOverwt	0.0321873	0.231247	si:ch211-95j8.3
ENSDARG00000094284	homoOverwt	0.0384579	0.19135	si:dkey-58f10.10
ENSDARG00000094910	homoOverwt	7.04466e-07	0.0254708	si:dkey-22i16.7
ENSDARG00000098491	homoOverwt	4.99647e-07	0.0171096	BX682557.1
ENSDARG00000036876	homoOverwt	0.00154099	0.066359	zgc:153284
ENSDARG00000075159	homoOverwt	0.0234334	0.307464	meltf
ENSDARG00000013685	homoOverwt	1.31275e-05	0.0229738	vsig8b
ENSDARG00000058556	homoOverwt	6.11595e-05	0.293121	muc5.2
ENSDARG00000029069	homoOverwt	0.037074	0.0765606	tnni2a.4
ENSDARG00000095193	homoOverwt	6.20318e-10	0.0534785	si:dkey-23c22.7
ENSDARG00000003399	homoOverwt	0.00388666	0.0390319	fgf8a
ENSDARG00000090346	homoOverwt	0.000172907	0.124265	zmp:0000000991
ENSDARG00000014685	homoOverwt	0.0212336	0.163785	esco2
ENSDARG00000088641	homoOverwt	1.39758e-05	0.0221323	grn2
ENSDARG00000116047	homoOverwt	0.0202542	0.0646062	CU459094.3
ENSDARG00000076862	homoOverwt	0.00549265	0.00665063	gask1a
ENSDARG00000117345	homoOverwt	0.0258667	0.197435	LO018605.2
ENSDARG00000024211	homoOverwt	0.000259482	0.00297767	ifng1
ENSDARG00000038716	homoOverwt	0.00165197	0.328015	casq1a
ENSDARG00000062820	homoOverwt	0.00298144	0.143196	irgf3
ENSDARG00000111833	homoOverwt	0.0386569	0.410081	CABZ01046996.1
ENSDARG00000100781	homoOverwt	0.000359292	0.025806	col28a2b
ENSDARG00000058538	homoOverwt	1.9085e-05	0.0827883	alcamb
ENSDARG00000008186	homoOverwt	0.0146789	0.155434	syk
ENSDARG00000056330	homoOverwt	0.00947664	0.0199044	mhc2dbb
ENSDARG00000099562	homoOverwt	0.000912633	0.0327396	lygl2
ENSDARG00000117485	homoOverwt	0.0022469	0.156068	FO681323.1
ENSDARG00000061383	homoOverwt	2.51101e-05	0.143009	serpinf2b
ENSDARG00000089310	homoOverwt	0.0171111	0.0483184	gc
ENSDARG00000002494	homoOverwt	0.00776649	0.175838	itgb6
ENSDARG00000102945	homoOverwt	0.0051585	0.236394	ccl39.2
ENSDARG00000091116	homoOverwt	0.00496357	0.091261	pkhd1l1
ENSDARG00000090380	homoOverwt	0.00373242	0.0435388	gzma
ENSDARG00000098738	homoOverwt	0.0493126	0.239061	scn4aa
ENSDARG00000094055	homoOverwt	0.0495388	0.0574271	si:dkey-88l16.3
ENSDARG00000093689	homoOverwt	0.00437528	0.0130968	FP016018.1
ENSDARG00000005462	homoOverwt	0.0425602	0.156263	kif4
ENSDARG00000012694	homoOverwt	0.00146202	0.391509	c3a.1
ENSDARG00000096276	homoOverwt	1.99497e-08	0.0122099	ighv6-1
ENSDARG00000052063	homoOverwt	0.0447299	0.469635	col4a5
ENSDARG00000091888	homoOverwt	0.00434221	0.202876	si:dkeyp-69c1.9
ENSDARG00000045391	homoOverwt	0.000655093	0.00319537	cd226
ENSDARG00000053853	homoOverwt	1.65758e-07	0.0113174	slc13a2
ENSDARG00000035958	homoOverwt	5.61347e-07	0.251347	tnni2b.1
ENSDARG00000020788	homoOverwt	0.0181923	0.312624	sla2
ENSDARG00000038439	homoOverwt	0.00128822	0.298963	fabp10a
ENSDARG00000113346	homoOverwt	0	0.0519267	zgc:153659
ENSDARG00000105153	homoOverwt	0.0015881	0.0345988	ifitm5
ENSDARG00000029476	homoOverwt	0.0229159	0.464414	ldlra
ENSDARG00000096933	homoOverwt	0.0330539	0.105169	si:ch211-135n15.2
ENSDARG00000001909	homoOverwt	3.32219e-05	0.153851	vill
ENSDARG00000099138	homoOverwt	0.00417719	0.231234	btr29
ENSDARG00000099803	homoOverwt	0.0278611	0.122104	pik3c2g
ENSDARG00000016607	homoOverwt	0.00162242	0.10898	echdc2
ENSDARG00000044254	homoOverwt	0.00215149	0.165236	anxa3b
ENSDARG00000116259	homoOverwt	0.0243697	0.0194487	chia.6
ENSDARG00000103308	homoOverwt	0.00415821	0.242965	mst1
ENSDARG00000018743	homoOverwt	0.000836957	0.0643447	scamp5a
ENSDARG00000075723	homoOverwt	0.00255121	0.341634	si:dkey-242e21.3
ENSDARG00000037790	homoOverwt	0.00443005	0.0595707	pvalb8
ENSDARG00000102514	homoOverwt	0.0123303	0.0608113	BX323596.2
ENSDARG00000030289	homoOverwt	3.87804e-06	0.0729683	jag1a
ENSDARG00000075932	homoOverwt	0.00590264	0.143009	si:ch73-211l2.3
ENSDARG00000058160	homoOverwt	0.000532549	0.063468	tnfaip2b
ENSDARG00000103034	homoOverwt	9.5976e-06	0.0212959	CABZ01068499.1
ENSDARG00000098843	homoOverwt	0.000326958	0.198869	FQ311879.1
ENSDARG00000036422	homoOverwt	5.50872e-07	0.00328248	ntn5
ENSDARG00000005616	homoOverwt	0.0461694	0.0574271	bfb
ENSDARG00000053684	homoOverwt	0.00345815	0.429291	aldob
ENSDARG00000098478	homoOverwt	1.40101e-11	0.0718845	FO704758.1
ENSDARG00000067997	homoOverwt	0.011944	0.463772	myhz1.3
ENSDARG00000104850	homoOverwt	0.0468025	0.464787	si:ch211-215p11.1
ENSDARG00000095026	homoOverwt	0.0369126	0.100045	si:dkey-58f10.14
ENSDARG00000020072	homoOverwt	0.0309907	0.472277	thbs4b
ENSDARG00000096357	homoOverwt	3.12631e-09	0.0125338	ighv3-2
ENSDARG00000052413	homoOverwt	0.0386976	0.158524	crfb12
ENSDARG00000075626	homoOverwt	1.69006e-07	0.0386384	zgc:172090
ENSDARG00000104275	homoOverwt	2.36589e-05	0.0130266	dicp1.17
ENSDARG00000012968	homoOverwt	0.00057234	0.151494	rhoub
ENSDARG00000043770	homoOverwt	0.0330691	0.214042	si:dkey-192d15.2
ENSDARG00000077467	homoOverwt	0.000752537	0.178074	sox10
ENSDARG00000103019	homoOverwt	5.34824e-09	0.0332246	gstp2
ENSDARG00000070331	homoOverwt	1.38852e-08	0.244401	muc5.1
ENSDARG00000097297	homoOverwt	5.59651e-07	0.00127564	FP016018.3
ENSDARG00000096387	homoOverwt	0.0003781	0.227958	ighv1-1
ENSDARG00000092718	homoOverwt	0.0227984	0.044768	gbgt1l2
ENSDARG00000093272	homoOverwt	3.96738e-05	0.0237397	igic1s1
ENSDARG00000044276	homoOverwt	3.22748e-10	0.0635628	spp1
ENSDARG00000069710	homoOverwt	0.000587123	0.17676	vwa10.2
ENSDARG00000095409	homoOverwt	0.0296901	0.402153	si:ch211-226h7.8
ENSDARG00000022817	homoOverwt	0.0239318	0.464973	pvalb3
ENSDARG00000028096	homoOverwt	2.70241e-07	0.192341	cldn23a
ENSDARG00000003615	homoOverwt	0.000194882	0.133668	slc26a3.2
ENSDARG00000098315	homoOverwt	2.3489e-05	0.304305	cyp1a
ENSDARG00000044895	homoOverwt	0.0185061	0.0483184	fmoda
ENSDARG00000115610	homoOverwt	5.55112e-16	0.0190486	ccl25a
ENSDARG00000042055	homoOverwt	0.00590068	0.0836384	niban1a
ENSDARG00000096533	homoOverwt	0.0171111	0.0483184	rltgr
ENSDARG00000104868	homoOverwt	0.00012915	0.0635214	KCNT1
ENSDARG00000087176	homoOverwt	0.000476068	0.143792	rskra
ENSDARG00000057598	homoOverwt	0.0175831	0.176666	s100b
ENSDARG00000076623	homoOverwt	7.8622e-06	0.0708794	col14a1b
ENSDARG00000071213	homoOverwt	0.000812209	0.246225	rgl3a
ENSDARG00000097556	homoOverwt	0.000129782	0.371763	cyp8b2
ENSDARG00000095378	homoOverwt	0.00525531	0.0247573	gdf10a
ENSDARG00000098949	homoOverwt	9.15379e-13	0.103262	mslna
ENSDARG00000039964	homoOverwt	0.000986411	0.0816582	fgfbp2a
ENSDARG00000113120	homoOverwt	0.00195393	0.329533	CABZ01061501.1
ENSDARG00000101585	homoOverwt	0.000205157	0.208693	tecra
ENSDARG00000101670	homoOverwt	0.00180892	0.152057	kntc1
ENSDARG00000099819	homoOverwt	4.08865e-06	0.196552	sb:cb1058
ENSDARG00000099117	homoOverwt	0.000222772	0.0281944	si:dkey-33i11.4
ENSDARG00000079283	homoOverwt	0.00489707	0.104892	si:ch211-247j9.1
ENSDARG00000057729	homoOverwt	0.0228173	0.131818	ephb6
