# Supplementary material for: Identification and functional characterization of BICD2 as a candidate disease gene in an consanguineous family with dilated cardiomyopathy
Source: BMC Med Genomics. 2022 Sep 6;15:189. doi: 10.1186/s12920-022-01349-y (PMC9446846; doi:10.1186/s12920-022-01349-y)
Supplement: Supplementary file 3 — Additional file 3. Differentially expressed genes in heterozygous versus homozygous zebrafish. [file 12920_2022_1349_MOESM3_ESM.xlsx]

## Sheet: Sheet1
Table 11. Differentially expressed genes in heterozygous versus homozygous zebrafish
gene	tag	fdr	fc	genename
ENSDARG00000045408	heteOverhomo	0.0211173	0.274532	tagln
ENSDARG00000005139	heteOverhomo	0.0295901	0.188332	hhatlb
ENSDARG00000099183	heteOverhomo	0.03107	0.311592	fkbp10a
ENSDARG00000010407	heteOverhomo	0.0385642	0.497283	ppp4r4
ENSDARG00000011571	heteOverhomo	0.0214461	0.481385	calcrlb
ENSDARG00000006526	heteOverhomo	0.00295072	0.270253	fn1b
ENSDARG00000102538	heteOverhomo	0.0392279	0.315444	mccc1
ENSDARG00000114226	heteOverhomo	0.0237166	0.304555	CABZ01102109.1
ENSDARG00000095789	heteOverhomo	0.0442415	0.403341	ccr8.1
ENSDARG00000068868	heteOverhomo	0.011758	0.417331	nap1l4b
ENSDARG00000102566	heteOverhomo	0.0127651	0.447312	fam102aa
ENSDARG00000056979	heteOverhomo	0.0465842	0.208834	lhx9
ENSDARG00000077244	heteOverhomo	0.033741	0.0565084	setd1bb
ENSDARG00000102015	heteOverhomo	0.0313209	0.437879	CABZ01037298.1
ENSDARG00000057644	heteOverhomo	0.0465013	0.491846	adam8b
ENSDARG00000088116	heteOverhomo	0.0121071	0.394088	gstm.3
ENSDARG00000000002	heteOverhomo	0.0224971	0.497075	ccdc80
ENSDARG00000061140	heteOverhomo	0.011879	0.470022	colec12
ENSDARG00000116838	heteOverhomo	0.033741	0.0565084	taar19s
ENSDARG00000044541	heteOverhomo	0.0383428	0.219402	ppp1r14ba
ENSDARG00000097571	heteOverhomo	0.0423282	0.201154	si:dkey-114l24.2
ENSDARG00000059305	heteOverhomo	0.0434041	0.42574	tmem37
ENSDARG00000060298	heteOverhomo	0.0116865	0.319901	nin
ENSDARG00000098546	heteOverhomo	0.0301515	0.0457235	olfcg6
ENSDARG00000053828	heteOverhomo	0.0459507	0.180601	ubxn11
ENSDARG00000102398	heteOverhomo	0.0305546	0.32197	cnn1b
ENSDARG00000058475	heteOverhomo	0.0302387	0.418003	ern2
ENSDARG00000094815	heteOverhomo	0.0145711	0.43361	CU179758.1
ENSDARG00000098465	heteOverhomo	0.0390066	0.355224	si:ch73-366l1.5
ENSDARG00000070391	heteOverhomo	0.0186167	0.406206	tspan4b
ENSDARG00000016963	heteOverhomo	0.0383112	0.276711	slc16a1a
ENSDARG00000011190	heteOverhomo	0.0331066	0.467405	fgfr1b
ENSDARG00000012446	heteOverhomo	0.0449534	0.262365	zgc:113057
ENSDARG00000054191	heteOverhomo	0.015638	0.497353	pgk1
ENSDARG00000075564	heteOverhomo	0.01737	0.42834	fam13a
ENSDARG00000011088	heteOverhomo	0.0225026	0.478524	si:ch211-288d18.1
ENSDARG00000042525	heteOverhomo	0.0477741	0.376396	ebf2
ENSDARG00000007891	heteOverhomo	0.0470334	0.381519	meox1
ENSDARG00000096141	heteOverhomo	0.0474968	0.277832	zgc:173624
ENSDARG00000102064	heteOverhomo	0.0471431	0.263514	kcna2b
ENSDARG00000000943	heteOverhomo	0.0479097	0.459705	dzip1
ENSDARG00000021059	heteOverhomo	0.00476206	0.272765	alas1
ENSDARG00000034852	heteOverhomo	0.00744615	0.457835	nt5c2l1
ENSDARG00000053929	heteOverhomo	0.0311091	0.050547	opn4b
ENSDARG00000052104	heteOverhomo	0.0444623	0.44864	atg4b
ENSDARG00000019579	heteOverhomo	0.0234471	0.416237	ldb2a
ENSDARG00000115817	heteOverhomo	0.033741	0.0565084	si:dkey-46g23.2
ENSDARG00000104007	heteOverhomo	0.0499157	0.239106	pcdh1g1
ENSDARG00000022303	heteOverhomo	0.0070787	0.440027	higd1a
ENSDARG00000094973	heteOverhomo	0.0390548	0.389149	wnt16
ENSDARG00000117731	heteOverhomo	0.033741	0.0565084	CU929171.1
ENSDARG00000060797	heteOverhomo	0.00758795	0.376438	pfkmb
ENSDARG00000102572	heteOverhomo	0.0187224	0.445739	si:ch211-260e23.9
ENSDARG00000013335	heteOverhomo	0.00954622	0.391948	anxa6
ENSDARG00000073911	heteOverhomo	0.024201	0.47282	tmem255a
ENSDARG00000059387	heteOverhomo	0.0462863	0.36421	fgf7
ENSDARG00000098414	heteOverhomo	0.032205	0.499927	ninl
ENSDARG00000036329	heteOverhomo	0.0117267	0.416542	ndufa1
ENSDARG00000054199	heteOverhomo	0.033741	0.0565084	mthfd2l
ENSDARG00000028676	heteOverhomo	0.0141355	0.483783	nuak1b
ENSDARG00000087381	heteOverhomo	0.0473299	0.109727	tcf23
ENSDARG00000105156	heteOverhomo	0.0462694	0.157252	egln1b
ENSDARG00000032959	heteOverhomo	0.0498324	0.138056	kcnc1b
ENSDARG00000042172	heteOverhomo	0.0166565	0.451847	c7a
ENSDARG00000086518	heteOverhomo	0.0492717	0.246228	si:ch211-155o21.3
ENSDARG00000029457	heteOverhomo	0.0342609	0.433836	cacna1sa
ENSDARG00000038235	heteOverhomo	0.0380297	0.383253	pkdccb
ENSDARG00000102626	heteOverhomo	0.0152707	0.445955	frem2b
ENSDARG00000020242	heteOverhomo	0.0286518	0.479885	fermt2
ENSDARG00000004227	heteOverhomo	0.0217396	0.479842	pde3a
ENSDARG00000114589	heteOverhomo	0.029861	0.401445	jam3a
ENSDARG00000055349	heteOverhomo	0.0261079	0.458818	pknox2
ENSDARG00000062699	heteOverhomo	0.0375752	0.461293	nkain4
ENSDARG00000086691	heteOverhomo	0.0390998	0.374977	dnajc12
ENSDARG00000088878	heteOverhomo	0.0292152	0.473597	c1qtnf1
ENSDARG00000058158	heteOverhomo	0.0144181	0.49062	trim55b
ENSDARG00000111309	heteOverhomo	0.0296399	0.0383955	AL935126.2
ENSDARG00000052894	heteOverhomo	0.0494679	0.410496	znf532
ENSDARG00000094913	heteOverhomo	0.0297864	0.0417403	or133-2
ENSDARG00000006604	heteOverhomo	0.0397718	0.424324	nectin3b
ENSDARG00000107408	heteOverhomo	0.0309741	0.453108	TCF4
ENSDARG00000059523	heteOverhomo	0.0471068	0.271217	rims4
ENSDARG00000071103	heteOverhomo	0.0465352	0.180807	si:dkey-222p3.1
ENSDARG00000092970	heteOverhomo	0.0424128	0.411987	tmsb2
ENSDARG00000079542	heteOverhomo	0.0184983	0.474174	stard13a
ENSDARG00000045749	heteOverhomo	0.021824	0.434514	ppfibp1a
ENSDARG00000011257	heteOverhomo	0.0469195	0.48263	enpp2
ENSDARG00000098733	heteOverhomo	0.0132989	0.45902	pxdn
ENSDARG00000006060	heteOverhomo	0.0248531	0.363146	crybg1b
ENSDARG00000117238	heteOverhomo	0.0293624	0.364909	CU463231.2
ENSDARG00000056108	heteOverhomo	0.00542406	0.464586	ndufa4
ENSDARG00000039482	heteOverhomo	0.0342162	0.466701	calhm2.1
ENSDARG00000025012	heteOverhomo	0.0203483	0.449945	tpi1a
ENSDARG00000043806	heteOverhomo	0.0131344	0.370091	postna
ENSDARG00000090953	heteOverhomo	0.0447819	0.255103	igsf5b
ENSDARG00000073821	heteOverhomo	0.0295276	0.0245977	znf1177
ENSDARG00000020541	heteOverhomo	0.0143904	0.181324	ism1
ENSDARG00000111585	heteOverhomo	0.0346443	0.416801	CABZ01048666.1
ENSDARG00000058048	heteOverhomo	0.0295268	0.00454253	ugt5e1
ENSDARG00000071378	heteOverhomo	0.0296188	0.401492	micos13
ENSDARG00000018997	heteOverhomo	0.0244234	0.336753	cplx2l
ENSDARG00000101753	heteOverhomo	0.0384352	0.401878	CABZ01085195.1
ENSDARG00000008880	heteOverhomo	0.0365368	0.480829	usp28
ENSDARG00000038176	heteOverhomo	0.0301515	0.0457235	cyb561
ENSDARG00000088330	heteOverhomo	0.033741	0.0565084	hbae1.3
ENSDARG00000102744	heteOverhomo	0.0102267	0.401869	mgst3a
ENSDARG00000058656	heteOverhomo	0.00406099	0.4472	desma
ENSDARG00000058543	heteOverhomo	0.0097111	0.403155	lama5
ENSDARG00000053106	heteOverhomo	0.0255021	0.449474	cep44
ENSDARG00000059972	heteOverhomo	0.0265348	0.43816	raly
ENSDARG00000028067	heteOverhomo	0.0100736	0.487269	bnip3lb
ENSDARG00000039661	heteOverhomo	0.0249932	0.396288	slc36a4
ENSDARG00000097605	heteOverhomo	0.046022	0.189063	CU137681.1
ENSDARG00000055052	heteOverhomo	0.0329392	0.370563	map2
ENSDARG00000038996	heteOverhomo	0.028677	0.339921	egln1a
ENSDARG00000075791	heteOverhomo	0.044836	0.138788	si:dkey-79f11.5
ENSDARG00000102585	heteOverhomo	0.0391062	0.362832	fam160a1b
ENSDARG00000101251	heteOverhomo	0.00775238	0.446573	ldha
ENSDARG00000012387	heteOverhomo	0.00778926	0.456233	pdha1a
ENSDARG00000103811	heteOverhomo	0.0102612	0.498105	agla
ENSDARG00000074808	heteOverhomo	0.0361406	0.423708	megf6b
ENSDARG00000090338	heteOverhomo	0.0314492	0.490315	fam20cb
ENSDARG00000093345	heteOverhomo	0.0295268	0.00429805	si:ch73-27e22.7
ENSDARG00000077778	heteOverhomo	0.0477315	0.369893	adamts9
ENSDARG00000102067	heteOverhomo	0.0296399	0.0383955	grm5b
ENSDARG00000102438	heteOverhomo	0.033741	0.0565084	CABZ01080434.1
ENSDARG00000006467	heteOverhomo	0.0295782	0.035547	pcdh8
ENSDARG00000071235	heteOverhomo	0.0178372	0.462895	si:ch211-117c9.5
ENSDARG00000102540	heteOverhomo	0.0344985	0.356064	CR450832.1
ENSDARG00000100839	heteOverhomo	0.0295272	0.0233966	BX649384.3
ENSDARG00000099870	heteOverhomo	0.0268062	0.499674	tnni4a
ENSDARG00000091726	heteOverhomo	0.0151788	0.467676	aebp1
ENSDARG00000019995	heteOverhomo	0.0425262	0.454953	bmp4
ENSDARG00000071445	heteOverhomo	0.0247071	0.44499	myoz1b
ENSDARG00000031763	heteOverhomo	0.0385614	0.474352	smad6b
ENSDARG00000013847	heteOverhomo	0.0166472	0.478406	egfra
ENSDARG00000088584	heteOverhomo	0.0394978	0.360425	si:ch73-352p18.4
ENSDARG00000091009	heteOverhomo	0.0190954	0.349711	si:ch211-28p3.4
ENSDARG00000076332	heteOverhomo	0.0222983	0.39275	si:ch211-159i8.4
ENSDARG00000071678	heteOverhomo	0.0375006	0.462273	atcaya
ENSDARG00000039937	heteOverhomo	0.0295326	0.0290757	ccdc172
ENSDARG00000106018	heteOverhomo	0.033741	0.0565084	CACNA2D3
ENSDARG00000058585	heteOverhomo	0.0183893	0.473064	chst2b
ENSDARG00000017437	heteOverhomo	0.0311091	0.050547	adcy3b
ENSDARG00000018010	heteOverhomo	0.0207333	0.454421	crtap
ENSDARG00000117409	heteOverhomo	0.0301515	0.0457235	CABZ01100396.1
ENSDARG00000087476	heteOverhomo	0.0311091	0.050547	cbln20
ENSDARG00000069105	heteOverhomo	0.0199081	0.448314	fgfr4
ENSDARG00000086420	heteOverhomo	0.0363385	0.36153	CABZ01046949.1
ENSDARG00000104693	heteOverhomo	0.0254583	0.499256	il6st
ENSDARG00000102340	heteOverhomo	0.0378975	0.413556	ptn
ENSDARG00000004988	heteOverhomo	0.0430228	0.330367	ppp3ca
ENSDARG00000013653	heteOverhomo	0.0183418	0.467987	adgrl4
ENSDARG00000095355	heteOverhomo	0.033741	0.0565084	si:dkey-78l4.7
ENSDARG00000062325	heteOverhomo	0.0375119	0.321789	shank2b
ENSDARG00000078227	heteOverhomo	0.0177676	0.43123	cspg4
ENSDARG00000002172	heteOverhomo	0.0450364	0.349753	aplnra
ENSDARG00000077769	heteOverhomo	0.0364133	0.49384	cited1
ENSDARG00000012816	heteOverhomo	0.0203582	0.429606	dipk2aa
ENSDARG00000028173	heteOverhomo	0.00882705	0.386628	slc4a2a
ENSDARG00000013317	heteOverhomo	0.00764215	0.455079	pygmb
ENSDARG00000094678	heteOverhomo	0.0385768	0.402079	si:dkey-9i23.6
ENSDARG00000018846	heteOverhomo	0.0402918	0.399851	dgat2
ENSDARG00000096365	heteOverhomo	0.0293578	0.254402	si:ch211-195m9.3
ENSDARG00000088567	heteOverhomo	0.0416028	0.475255	vps72b
ENSDARG00000076050	heteOverhomo	0.0459918	0.15795	si:dkey-283j8.1
ENSDARG00000045748	heteOverhomo	0.0349845	0.357711	stab2
ENSDARG00000040087	heteOverhomo	0.0247148	0.492415	epb41l4a
ENSDARG00000023174	heteOverhomo	0.0257667	0.321753	fez1
ENSDARG00000054907	heteOverhomo	0.018171	0.476351	cox7a2l
ENSDARG00000068193	heteOverhomo	0.033741	0.0565084	tmem44
ENSDARG00000104208	heteOverhomo	0.0295268	0.00988348	zgc:172128
ENSDARG00000101195	heteOverhomo	0.00743117	0.344124	cyp1c1
ENSDARG00000095885	heteOverhomo	0.0412564	0.0640638	si:ch211-158m24.12
ENSDARG00000009341	heteOverhomo	0.00884606	0.450487	nrap
ENSDARG00000034344	heteOverhomo	0.0270115	0.445656	pcdh19
ENSDARG00000078725	heteOverhomo	0.0482514	0.435125	nos1apa
ENSDARG00000069264	heteOverhomo	0.0404669	0.46981	si:ch211-196h16.5
ENSDARG00000055100	heteOverhomo	0.0379933	0.140928	cxcl12b
ENSDARG00000074604	heteOverhomo	0.0424955	0.369981	phc3
ENSDARG00000117766	heteOverhomo	0.033741	0.0565084	CU915256.2
ENSDARG00000101421	heteOverhomo	0.0330829	0.342485	si:dkeyp-80d11.10
ENSDARG00000030905	heteOverhomo	0.0305743	0.110102	cited2
ENSDARG00000053868	heteOverhomo	0.0447211	0.404301	etv2
ENSDARG00000106630	heteOverhomo	0.0361911	0.380491	LO018627.1
ENSDARG00000070558	heteOverhomo	0.0460337	0.195872	si:ch211-93g23.2
ENSDARG00000042529	heteOverhomo	0.0379669	0.370467	gnat2
ENSDARG00000006580	heteOverhomo	0.0311091	0.050547	cldnd
ENSDARG00000104138	heteOverhomo	0.0458531	0.335648	igfbp7
ENSDARG00000007370	heteOverhomo	0.0136451	0.481198	dysf
ENSDARG00000057113	heteOverhomo	0.012655	0.4128	c6
ENSDARG00000092035	heteOverhomo	0.021446	0.364371	si:ch211-156j16.1
ENSDARG00000104665	heteOverhomo	0.0162234	0.383256	kirrel3l
ENSDARG00000104960	heteOverhomo	0.0311091	0.050547	si:ch211-11n16.3
ENSDARG00000068993	heteOverhomo	0.0120045	0.373097	zgc:153631
ENSDARG00000070670	heteOverhomo	0.028317	0.474857	crip2
ENSDARG00000101178	heteOverhomo	0.0439894	0.490297	sh3rf2
ENSDARG00000025325	heteOverhomo	0.0314608	0.480144	ccsapa
ENSDARG00000096902	heteOverhomo	0.0295297	0.0274122	si:ch211-180n24.3
ENSDARG00000036247	heteOverhomo	0.0295283	0.0259288	tmem144b
ENSDARG00000113012	heteOverhomo	0.0484391	0.170815	CABZ01112050.1
ENSDARG00000114125	heteOverhomo	0.0412564	0.0640638	si:dkey-261m9.19
ENSDARG00000093120	heteOverhomo	0.0412256	0.48037	si:dkey-117m1.4
ENSDARG00000095901	heteOverhomo	0.0149585	0.372156	col18a1b
ENSDARG00000102096	heteOverhomo	0.0192649	0.472585	adra2b
ENSDARG00000012801	heteOverhomo	0.028767	0.454581	pfkpb
ENSDARG00000103542	heteOverhomo	0.0301179	0.465444	vegfaa
ENSDARG00000007412	heteOverhomo	0.00622683	0.407445	slc2a1b
ENSDARG00000036930	heteOverhomo	0.014198	0.416581	tbx18
ENSDARG00000061817	heteOverhomo	0.0415284	0.41318	kif1aa
ENSDARG00000092927	heteOverhomo	0.0413522	0.0486391	si:dkey-44g23.2
ENSDARG00000056511	heteOverhomo	0.033741	0.0565084	arr3a
ENSDARG00000097268	heteOverhomo	0.040916	0.468841	CU929145.2
ENSDARG00000010085	heteOverhomo	0.0421826	0.464524	p4ha2
ENSDARG00000090752	heteOverhomo	0.0162106	0.339705	plk2a
ENSDARG00000092266	heteOverhomo	0.0295269	0.0204072	si:ch73-27e22.2
ENSDARG00000105354	heteOverhomo	0.0436264	0.0893006	CABZ01044764.2
ENSDARG00000026862	heteOverhomo	0.0417578	0.31282	aktip
ENSDARG00000069473	heteOverhomo	0.0382687	0.400579	frem1a
ENSDARG00000028027	heteOverhomo	0.0230885	0.49905	trim63a
ENSDARG00000078941	heteOverhomo	0.0296399	0.0383955	ano9a
ENSDARG00000033955	heteOverhomo	0.0484579	0.406531	CABZ01088025.1
ENSDARG00000091905	heteOverhomo	0.0412564	0.0640638	si:dkey-108k21.21
ENSDARG00000017034	heteOverhomo	0.0349831	0.387006	sqor
ENSDARG00000035665	heteOverhomo	0.025887	0.275375	si:dkey-267n13.1
ENSDARG00000070792	heteOverhomo	0.0300826	0.407803	lrrc15
ENSDARG00000018008	heteOverhomo	0.0473747	0.145776	mdh1b
ENSDARG00000094889	heteOverhomo	0.0196662	0.461208	cplx4c
ENSDARG00000092281	heteOverhomo	0.0206891	0.482935	flnb
ENSDARG00000100352	heteOverhomo	0.0120458	0.399619	aglb
ENSDARG00000041407	heteOverhomo	0.0308185	0.477651	rmdn3
ENSDARG00000092172	heteOverhomo	0.0337341	0.453427	si:dkey-96n2.1
ENSDARG00000025974	heteOverhomo	0.0420299	0.381959	magi3b
ENSDARG00000090980	heteOverhomo	0.0334828	0.490563	apof
ENSDARG00000104231	heteOverhomo	0.0450962	0.379632	opn9
ENSDARG00000111983	heteOverhomo	0.0409491	0.241359	sb:cb470
ENSDARG00000057004	heteOverhomo	0.0182156	0.421504	si:ch211-287a12.9
ENSDARG00000095698	heteOverhomo	0.0290415	0.382313	si:dkey-228a15.1
ENSDARG00000052948	heteOverhomo	0.0414722	0.194095	nppal
ENSDARG00000098616	heteOverhomo	0.033741	0.0565084	ly6m4
ENSDARG00000056125	heteOverhomo	0.0312212	0.421116	myct1a
ENSDARG00000105096	heteOverhomo	0.023945	0.343083	si:ch1073-67j19.1
ENSDARG00000116806	heteOverhomo	0.0279325	0.488803	CU693479.1
ENSDARG00000014039	heteOverhomo	0.046653	0.257971	si:dkeyp-93d12.1
ENSDARG00000113111	heteOverhomo	0.039338	0.49841
ENSDARG00000017429	heteOverhomo	0.0477446	0.486572	sphkap
ENSDARG00000087911	heteOverhomo	0.0444773	0.430693	psme4a
ENSDARG00000032344	heteOverhomo	0.0343955	0.46918	pde4a
ENSDARG00000098879	heteOverhomo	0.0427436	0.369981	si:dkey-4j21.2
ENSDARG00000098257	heteOverhomo	0.0341802	0.256545	pcdh15a
ENSDARG00000045003	heteOverhomo	0.0447336	0.394112	plvapb
ENSDARG00000061923	heteOverhomo	0.0241779	0.478693	amotl2a
ENSDARG00000038794	heteOverhomo	0.03319	0.497191	zgc:113531
ENSDARG00000020594	heteOverhomo	0.00767329	0.41921	txlnba
ENSDARG00000052304	heteOverhomo	0.00610289	0.462724	uqcrc1
ENSDARG00000030125	heteOverhomo	0.0134943	0.388354	sox7
ENSDARG00000052242	heteOverhomo	0.0270775	0.482861	aff2
ENSDARG00000060597	heteOverhomo	0.0222608	0.43259	zgc:158659
ENSDARG00000059363	heteOverhomo	0.043306	0.457809	tgfbr2a
ENSDARG00000071498	heteOverhomo	0.00914009	0.398395	fhl1a
ENSDARG00000006849	heteOverhomo	0.0450767	0.230207	asic2
ENSDARG00000045051	heteOverhomo	0.046536	0.49301	slc16a3
ENSDARG00000111704	heteOverhomo	0.0471585	0.215617	CABZ01096573.1
ENSDARG00000079985	heteOverhomo	0.0347507	0.443469	nrip2
ENSDARG00000014215	heteOverhomo	0.0145232	0.382044	cdh13
ENSDARG00000074086	heteOverhomo	0.0399885	0.481806	tecpr1b
ENSDARG00000087341	heteOverhomo	0.0490858	0.43421	unc5c
ENSDARG00000105483	heteOverhomo	0.029551	0.0330919	zgc:112234
ENSDARG00000042983	heteOverhomo	0.0478961	0.174194	has1
ENSDARG00000074526	heteOverhomo	0.0466918	0.459863	zbtb16b
ENSDARG00000004763	heteOverhomo	0.0380282	0.494493	hhla2a.2
ENSDARG00000101706	heteOverhomo	0.039597	0.378697	csrp3
ENSDARG00000117226	heteOverhomo	0.0472892	0.0599326	AL831726.4
ENSDARG00000105626	heteOverhomo	0.0296399	0.0383955	adad2
ENSDARG00000104110	heteOverhomo	0.0095352	0.471945	col4a2
ENSDARG00000031420	heteOverhomo	0.0373284	0.383902	wt1a
ENSDARG00000102060	heteOverhomo	0.0484967	0.393895	C25H11orf49
ENSDARG00000045442	heteOverhomo	0.0446172	0.261825	cpb1
ENSDARG00000011769	heteOverhomo	0.0437398	0.315275	cpm
ENSDARG00000020953	heteOverhomo	0.0110157	0.392266	dnajb6b
ENSDARG00000099437	heteOverhomo	0.0394722	0.310696	si:ch1073-268j14.1
ENSDARG00000076767	heteOverhomo	0.0332615	0.304143	pgfb
ENSDARG00000058603	heteOverhomo	0.0239317	0.483364	jph1a
ENSDARG00000093111	heteOverhomo	0.0392897	0.425771	si:ch211-209l18.2
ENSDARG00000103712	heteOverhomo	0.0393607	0.389458	plpp7a
ENSDARG00000090869	heteOverhomo	0.0478992	0.271579	FO904898.4
ENSDARG00000017321	heteOverhomo	0.0112982	0.454803	kdr
ENSDARG00000040911	heteOverhomo	0.0344954	0.353228	meox2a
ENSDARG00000044203	heteOverhomo	0.018957	0.403608	sumf1
ENSDARG00000069929	heteOverhomo	0.0420862	0.45987	CABZ01053976.1
ENSDARG00000076972	heteOverhomo	0.0150451	0.449893	plvapa
ENSDARG00000060326	heteOverhomo	0.0366613	0.459915	map1sb
ENSDARG00000040920	heteOverhomo	0.0414056	0.487026	si:dkey-49n23.1
ENSDARG00000089086	heteOverhomo	0.0158785	0.497507	mustn1b
ENSDARG00000060788	heteOverhomo	0.0399041	0.280281	lrrc14b
ENSDARG00000041998	heteOverhomo	0.0296399	0.0383955	zgc:113337
ENSDARG00000027903	heteOverhomo	0.0375033	0.372817	adamtsl3
ENSDARG00000062873	heteOverhomo	0.0368906	0.349432	slc2a11l
ENSDARG00000105286	heteOverhomo	0.00710543	0.42012	ddx54
ENSDARG00000068036	heteOverhomo	0.0467432	0.450827	tmem119b
ENSDARG00000006120	heteOverhomo	0.0331824	0.471675	tbx2b
ENSDARG00000101831	heteOverhomo	0.0102613	0.418023	irx1a
ENSDARG00000039684	heteOverhomo	0.0245704	0.471502	sirt5
ENSDARG00000079059	heteOverhomo	0.0188069	0.476332	retreg1
ENSDARG00000018145	heteOverhomo	0.0150989	0.480605	mid1ip1l
ENSDARG00000026925	heteOverhomo	0.0190448	0.171386	nos2a
ENSDARG00000092305	heteOverhomo	0.036445	0.362892	poldip2
ENSDARG00000055632	heteOverhomo	0.0142738	0.34577	smtnl
ENSDARG00000023627	heteOverhomo	0.0392934	0.428043	ggps1
ENSDARG00000015474	heteOverhomo	0.0464649	0.469647	ppp2r5ea
ENSDARG00000074136	heteOverhomo	0.0382713	0.342818	slc47a2.2
ENSDARG00000036700	heteOverhomo	0.0255557	0.420572	si:ch211-114n24.6
ENSDARG00000095533	heteOverhomo	0.0348243	0.303846	si:ch211-198c19.3
ENSDARG00000059933	heteOverhomo	0.0360333	0.39278	plpp3
ENSDARG00000023648	heteOverhomo	0.0414946	0.0814387	idh3g
ENSDARG00000096748	heteOverhomo	0.0485561	0.184664	asb2a.1
ENSDARG00000102335	heteOverhomo	0.0417002	0.456393	ano1
ENSDARG00000028618	heteOverhomo	0.0413186	0.404988	krt18b
ENSDARG00000028367	heteOverhomo	0.0298468	0.3903	sult2st3
ENSDARG00000060655	heteOverhomo	0.00483569	0.147464	BX005421.2
ENSDARG00000059348	heteOverhomo	0.0016869	0.361201	rxfp3.3b
ENSDARG00000078800	heteOverhomo	6.17283e-06	0.230109	slc26a10
ENSDARG00000095915	heteOverhomo	0.00436686	0.302887	col6a3
ENSDARG00000087227	heteOverhomo	1.52086e-05	0.354756	oit3
ENSDARG00000104016	heteOverhomo	0.000143391	0.158396	si:dkey-151j17.4
ENSDARG00000059131	heteOverhomo	0.0311822	0.373088	spdya
ENSDARG00000002644	heteOverhomo	6.22516e-05	0.266436	rgs5a
ENSDARG00000038112	heteOverhomo	0.0042024	0.411978	si:dkeyp-59c12.1
ENSDARG00000116066	heteOverhomo	0.0238104	0.0118368	MFAP4
ENSDARG00000089586	heteOverhomo	3.30488e-09	0.178528	ncam3
ENSDARG00000105617	heteOverhomo	0.00335828	0.384252	si:ch73-335l21.2
ENSDARG00000117231	heteOverhomo	0.030288	0.089394	FO834828.1
ENSDARG00000094890	heteOverhomo	0.0303827	0.491364	si:ch211-163b2.4
ENSDARG00000035438	heteOverhomo	6.31249e-05	0.240804	myhc4
ENSDARG00000070824	heteOverhomo	0.000901723	0.400613	ndufb5
ENSDARG00000053454	heteOverhomo	0.0302069	0.436331	cntn3b
ENSDARG00000019418	heteOverhomo	0.0466569	0.325448	kcnj2a
ENSDARG00000113315	heteOverhomo	0.00138621	0.390764	zgc:153932
ENSDARG00000056773	heteOverhomo	0.0378881	0.499738	zgc:163079
ENSDARG00000024588	heteOverhomo	0.0279686	0.337774	gpc5b
ENSDARG00000014059	heteOverhomo	0.0100723	0.465303	cldn5b
ENSDARG00000052895	heteOverhomo	0.010334	0.467511	htra3a
ENSDARG00000095930	heteOverhomo	3.93199e-05	0.367407	myha
ENSDARG00000109370	heteOverhomo	0.0332951	0.460033	hist1h2ba
ENSDARG00000104292	heteOverhomo	0.000405694	0.38925	ccn2b
ENSDARG00000032102	heteOverhomo	0.00138829	0.120573	prdx3
ENSDARG00000067990	heteOverhomo	0.000178624	0.245753	myhz1.1
ENSDARG00000038918	heteOverhomo	0.00196949	0.223967	drd1b
ENSDARG00000069335	heteOverhomo	0.00134414	0.408382	bcl6b
ENSDARG00000074904	heteOverhomo	0.000314657	0.385865	si:ch211-253b8.5
ENSDARG00000019341	heteOverhomo	0.000409162	0.341554	gpc1a
ENSDARG00000079532	heteOverhomo	0.000209193	0.3452	zgc:194242
ENSDARG00000092634	heteOverhomo	2.4338e-10	0.240302	CABZ01000634.1
ENSDARG00000059751	heteOverhomo	0.00482823	0.14219	abtb2a
ENSDARG00000063144	heteOverhomo	0.00160386	0.284798	shisa7b
ENSDARG00000070343	heteOverhomo	0.00849536	0.0233966	hoxc6a
ENSDARG00000069046	heteOverhomo	0.000112487	0.163241	wu:fk65c09
ENSDARG00000100897	heteOverhomo	0.000121398	0.308008	pdgfrb
ENSDARG00000098256	heteOverhomo	1.54533e-06	0.262328	si:ch73-329n5.6
ENSDARG00000117266	heteOverhomo	0.0273203	0.421932	FO904966.1
ENSDARG00000088408	heteOverhomo	8.83989e-05	0.305062	si:ch211-171h4.7
ENSDARG00000002507	heteOverhomo	0.0201624	0.176974	itga10
ENSDARG00000027196	heteOverhomo	0.0010599	0.0764741	si:dkey-16l2.17
ENSDARG00000031046	heteOverhomo	0.0236246	0.479221	nr1h5
ENSDARG00000058725	heteOverhomo	5.41486e-05	0.102188	rfesd
ENSDARG00000054619	heteOverhomo	0.00929741	0.399263	fras1
ENSDARG00000019686	heteOverhomo	0.00556532	0.383624	fgl2b
ENSDARG00000052779	heteOverhomo	6.5517e-05	0.260399	zgc:153932
ENSDARG00000069545	heteOverhomo	0.00206736	0.367698	atg12
ENSDARG00000069230	heteOverhomo	0.0431421	0.430298	zgc:153738
ENSDARG00000061203	heteOverhomo	0.00352052	0.154317	trpc1
ENSDARG00000014946	heteOverhomo	0.00208098	0.430741	angpt2a
ENSDARG00000093052	heteOverhomo	0.0216705	0.468076	c6
ENSDARG00000074671	heteOverhomo	0.0103506	0.466958	nptx1l
ENSDARG00000089216	heteOverhomo	0.0189011	0.398194	zmp:0000001268
ENSDARG00000005050	heteOverhomo	0.0101929	0.329958	wnt2ba
ENSDARG00000035632	heteOverhomo	0.000674665	0.411591	ccl19a.2
ENSDARG00000012944	heteOverhomo	5.72896e-05	0.158136	myhz2
ENSDARG00000052775	heteOverhomo	6.66134e-16	0.0047487	opn3
ENSDARG00000102366	heteOverhomo	0.0262546	0.458518	micall2a
ENSDARG00000102414	heteOverhomo	0.00597588	0.0914542	myhz1.1
ENSDARG00000056620	heteOverhomo	0.000715694	0.336234	grpr
ENSDARG00000056156	heteOverhomo	9.61126e-07	0.322216	npdc1b
ENSDARG00000090468	heteOverhomo	0.000693875	0.313625	ppp1r3aa
ENSDARG00000008333	heteOverhomo	1.76944e-09	0.263849	znfl2a
ENSDARG00000117253	heteOverhomo	3.58104e-06	0.1531	BX088707.3
ENSDARG00000074033	heteOverhomo	2.92795e-05	0.115716	adamtsl2
ENSDARG00000067995	heteOverhomo	0.000768571	0.18613	myhz1.2
ENSDARG00000015559	heteOverhomo	0.00138753	0.310121	fstl1a
ENSDARG00000092580	heteOverhomo	0.0321873	0.220861	si:ch211-95j8.3
ENSDARG00000037062	heteOverhomo	0.0017756	0.341008	dhh
ENSDARG00000058556	heteOverhomo	6.11595e-05	0.374073	muc5.2
ENSDARG00000096518	heteOverhomo	0.0102988	0.363248	CT033796.2
ENSDARG00000013687	heteOverhomo	0.0050473	0.302177	cilp2
ENSDARG00000117345	heteOverhomo	0.0258667	0.0565084	LO018605.2
ENSDARG00000038716	heteOverhomo	0.00165197	0.40061	casq1a
ENSDARG00000044010	heteOverhomo	0.0135803	0.459195	loxl2a
ENSDARG00000104786	heteOverhomo	0.00460923	0.44386	nlgn3a
ENSDARG00000098738	heteOverhomo	0.0493126	0.232199	scn4aa
ENSDARG00000003259	heteOverhomo	5.87909e-05	0.370037	loxa
ENSDARG00000100981	heteOverhomo	0.0434095	0.227946	CCDC39
ENSDARG00000077330	heteOverhomo	0.00171559	0.367857	SH3TC1
ENSDARG00000078211	heteOverhomo	0.0165556	0.440478	espnla
ENSDARG00000094752	heteOverhomo	0.000840209	0.357522	rpe65b
ENSDARG00000101232	heteOverhomo	8.75974e-05	0.351439	pcdh1g2
ENSDARG00000111386	heteOverhomo	3.82461e-05	0.0873135	CABZ01079178.1
ENSDARG00000019601	heteOverhomo	0.00157487	0.283586	col12a1b
ENSDARG00000067997	heteOverhomo	0.011944	0.108932	myhz1.3
ENSDARG00000003533	heteOverhomo	0.0341672	0.495415	col8a1b
ENSDARG00000095409	heteOverhomo	0.0296901	0.345955	si:ch211-226h7.8
ENSDARG00000068166	heteOverhomo	0.0170863	0.363224	whrnb
ENSDARG00000022817	heteOverhomo	0.0239318	0.257561	pvalb3
ENSDARG00000075123	heteOverhomo	5.33916e-05	0.368361	trafd1
ENSDARG00000087088	heteOverhomo	0.00291863	0.00863645	si:ch211-274p24.4
ENSDARG00000033684	heteOverhomo	1.04444e-05	0.028898	oxgr1a.1
ENSDARG00000097556	heteOverhomo	0.000129782	0.336945	cyp8b2
ENSDARG00000101585	heteOverhomo	0.000205157	0.334743	tecra
ENSDARG00000110637	heteOverhomo	0.0333223	6.02466	si:ch211-212k5.1
ENSDARG00000075436	heteOverhomo	0.0367892	2.22434	sytl2b
ENSDARG00000058780	heteOverhomo	0.0327809	9.77039	slc9a2
ENSDARG00000112526	heteOverhomo	0.0369437	4.73518	CABZ01114581.1
ENSDARG00000019208	heteOverhomo	0.0353148	5.36041	camsap1a
ENSDARG00000003519	heteOverhomo	0.0399964	2.17786	aprt
ENSDARG00000054122	heteOverhomo	0.0436965	2.09105	tmem30b
ENSDARG00000095532	heteOverhomo	0.0328299	6.26503	si:dkey-58f10.13
ENSDARG00000018757	heteOverhomo	0.018254	4.57515	klf5l
ENSDARG00000099327	heteOverhomo	0.0385519	3.18265	zgc:174944
ENSDARG00000109648	heteOverhomo	0.0109317	2.3756	si:ch211-147m6.1
ENSDARG00000061660	heteOverhomo	0.0369107	2.03427	CABZ01055347.1
ENSDARG00000115041	heteOverhomo	0.0353256	3.22755	ftr50
ENSDARG00000101169	heteOverhomo	0.0115993	3.74361	grap2b
ENSDARG00000099844	heteOverhomo	0.0320574	2.07269	GNAZ
ENSDARG00000067958	heteOverhomo	0.0399173	5.75825	sh3gl1a
ENSDARG00000037758	heteOverhomo	0.0327231	3.5646	tlr2
ENSDARG00000038006	heteOverhomo	0.0378095	14.1734	osr2
ENSDARG00000031757	heteOverhomo	0.0465472	4.83437	tmc4
ENSDARG00000103467	heteOverhomo	0.0293268	3.07903	limk1a
ENSDARG00000025601	heteOverhomo	0.017427	6.68065	trim35-14
ENSDARG00000099518	heteOverhomo	0.0211409	2.68558	si:ch211-119e14.1
ENSDARG00000099674	heteOverhomo	0.0330098	12.8926	dicp3.1
ENSDARG00000045836	heteOverhomo	0.019465	2.5783	mapk11
ENSDARG00000039265	heteOverhomo	0.0174644	3.4113	arhgap4a
ENSDARG00000018178	heteOverhomo	0.0214275	2.32134	pgm2
ENSDARG00000101089	heteOverhomo	0.0289927	2.24266	gart
ENSDARG00000094433	heteOverhomo	0.0326296	3.70415	caspbl
ENSDARG00000091232	heteOverhomo	0.039019	6.73343	kcnj1a.1
ENSDARG00000100411	heteOverhomo	0.0391294	5.77958	si:ch73-106n3.1
ENSDARG00000044755	heteOverhomo	0.0434316	5.13464	GCNT4
ENSDARG00000100223	heteOverhomo	0.0135955	3.71743	gpa33a
ENSDARG00000111399	heteOverhomo	0.0339556	2.65525	CR589947.3
ENSDARG00000069463	heteOverhomo	0.00924138	6.8887	alox12
ENSDARG00000078503	heteOverhomo	0.0210843	3.41951	si:dkey-76b14.2
ENSDARG00000060322	heteOverhomo	0.0307876	3.44269	zgc:153654
ENSDARG00000043475	heteOverhomo	0.0151908	3.38576
ENSDARG00000055656	heteOverhomo	0.0283927	96.2171	pdzd3b
ENSDARG00000058690	heteOverhomo	0.0496001	3.39139	cgnb
ENSDARG00000075225	heteOverhomo	0.0236665	7.60045	si:ch211-223a10.1
ENSDARG00000055374	heteOverhomo	0.0418355	5.35285	irf4b
ENSDARG00000034095	heteOverhomo	0.036871	4.66932	si:dkey-59l11.10
ENSDARG00000021287	heteOverhomo	0.0221949	2.50153	rab7b
ENSDARG00000086126	heteOverhomo	0.0197752	2.32782	trim33l
ENSDARG00000075504	heteOverhomo	0.0175262	3.05246	si:dkey-40c23.2
ENSDARG00000074653	heteOverhomo	0.0182617	2.08474	si:ch211-233m11.1
ENSDARG00000093629	heteOverhomo	0.0247052	2.7285	si:ch211-106h4.4
ENSDARG00000060498	heteOverhomo	0.0233668	9.22269	tnfrsf9a
ENSDARG00000057107	heteOverhomo	0.0409652	2.18016	si:ch73-383g2.1
ENSDARG00000069476	heteOverhomo	0.0137575	2.59601	spint2
ENSDARG00000009087	heteOverhomo	0.00386344	4.88879	cd74a
ENSDARG00000057853	heteOverhomo	0.00459476	2.38342	atp6v0ca
ENSDARG00000074818	heteOverhomo	0.0248761	3.88986	si:cabz01036022.1
ENSDARG00000071084	heteOverhomo	0.00755323	2.36528	wipf1b
ENSDARG00000078734	heteOverhomo	0.0164268	5.18847	myo1f
ENSDARG00000101170	heteOverhomo	0.0273851	4.28386	rab42b
ENSDARG00000094695	heteOverhomo	0.0357614	2.37626	si:dkey-204f11.64
ENSDARG00000055225	heteOverhomo	0.0143956	2.11341	dock8
ENSDARG00000087736	heteOverhomo	0.0177899	8.10795	si:dkey-118k5.3
ENSDARG00000077523	heteOverhomo	0.0170855	3.28429	tdrd7b
ENSDARG00000100383	heteOverhomo	0.013008	8.39777	il10ra
ENSDARG00000112540	heteOverhomo	0.0198503	9.20284	cst14b.2
ENSDARG00000021255	heteOverhomo	0.0224381	8.74622	arhgap22
ENSDARG00000104188	heteOverhomo	0.0342747	3.87309	fam83fb
ENSDARG00000061083	heteOverhomo	0.0346067	22.8321	igl4v8
ENSDARG00000079267	heteOverhomo	0.0107339	6.74563	fermt3a
ENSDARG00000116994	heteOverhomo	0.0193735	2.96466	CABZ01109480.1
ENSDARG00000002401	heteOverhomo	0.0183609	2.89527	gale
ENSDARG00000069961	heteOverhomo	0.0160093	6.96872	il21r.1
ENSDARG00000057706	heteOverhomo	0.0164984	5.66497	si:ch211-137i24.10
ENSDARG00000044561	heteOverhomo	0.049923	9.43596	ccr7
ENSDARG00000041108	heteOverhomo	0.00663176	2.72068	ctsh
ENSDARG00000078011	heteOverhomo	0.0328053	2.31762	NAV1
ENSDARG00000021149	heteOverhomo	0.0173304	2.53857	cbr1l
ENSDARG00000006677	heteOverhomo	0.0164461	2.44596	ripk1l
ENSDARG00000098463	heteOverhomo	0.0499759	6.06564	gig2g
ENSDARG00000095090	heteOverhomo	0.0145272	3.00914	tspan37
ENSDARG00000002732	heteOverhomo	0.0249439	4.1733	spon2b
ENSDARG00000090839	heteOverhomo	0.0419211	7.11496	zmp:0000001006
ENSDARG00000013443	heteOverhomo	0.0176032	2.29131	atp6v1ba
ENSDARG00000041430	heteOverhomo	0.0498844	4.88789	bmp2b
ENSDARG00000116042	heteOverhomo	0.0479821	28.0075	chst3b
ENSDARG00000042725	heteOverhomo	0.0419242	2.02861	cebpb
ENSDARG00000020079	heteOverhomo	0.0320743	3.33612	neil3
ENSDARG00000042880	heteOverhomo	0.045534	75.2707	si:ch211-222f23.6
ENSDARG00000036942	heteOverhomo	0.0107898	3.10385	gpd1c
ENSDARG00000105263	heteOverhomo	0.0206049	4.06841	ccl36.1
ENSDARG00000019564	heteOverhomo	0.0151375	2.6009	asap2b
ENSDARG00000094935	heteOverhomo	0.0315063	3.2054	si:dkey-58f10.11
ENSDARG00000114227	heteOverhomo	0.0485916	2.65562	CABZ01075242.1
ENSDARG00000069563	heteOverhomo	0.0181144	2.55802	zgc:153151
ENSDARG00000053568	heteOverhomo	0.0214344	4.0276	pstpip1b
ENSDARG00000088245	heteOverhomo	0.0124648	3.02774	si:dkey-16p6.1
ENSDARG00000045561	heteOverhomo	0.00712569	4.30799	dram1
ENSDARG00000019753	heteOverhomo	0.0492175	3.5667	kcnn3
ENSDARG00000055750	heteOverhomo	0.0256908	13.1822	foxp3a
ENSDARG00000079453	heteOverhomo	0.0343565	4.8103	atp8b4
ENSDARG00000099281	heteOverhomo	0.0151027	2.24183	si:dkey-112e7.2
ENSDARG00000098610	heteOverhomo	0.0209643	5.46326	si:ch211-207e19.2
ENSDARG00000103229	heteOverhomo	0.0189964	4.39764	si:dkey-265e15.5
ENSDARG00000017653	heteOverhomo	0.0114406	4.80473	rgs13
ENSDARG00000054251	heteOverhomo	0.0200859	2.63984	slc66a3
ENSDARG00000042370	heteOverhomo	0.0326864	3.22909	ptafr
ENSDARG00000052438	heteOverhomo	0.0487103	2.02265	actr2a
ENSDARG00000104153	heteOverhomo	0.0333398	2.90192	prkd4
ENSDARG00000077009	heteOverhomo	0.0201093	12.8062	wdfy4
ENSDARG00000074927	heteOverhomo	0.0413984	2.68864	bub1bb
ENSDARG00000071618	heteOverhomo	0.0240634	3.85084	si:ch211-213a13.5
ENSDARG00000087532	heteOverhomo	0.0376117	3.90069	si:ch211-278p9.1
ENSDARG00000088023	heteOverhomo	0.0229396	47.2123	si:dkey-26c10.5
ENSDARG00000075515	heteOverhomo	0.0396477	3.63748	cd37
ENSDARG00000104538	heteOverhomo	0.0243702	2.5222	tmem184a
ENSDARG00000092294	heteOverhomo	0.0396132	26.1062	si:dkey-222h21.6
ENSDARG00000009046	heteOverhomo	0.0447827	6.10099	nphp1
ENSDARG00000093214	heteOverhomo	0.0263818	3.32741	si:ch211-284e13.9
ENSDARG00000091993	heteOverhomo	0.0388773	18.7982	dicp1.1
ENSDARG00000018264	heteOverhomo	0.0359222	4.43032	trim101
ENSDARG00000051768	heteOverhomo	0.0255242	3.27229	fhod1
ENSDARG00000034817	heteOverhomo	0.00495839	4.10506	asah1b
ENSDARG00000105667	heteOverhomo	0.0192079	2.92726	CU972454.4
ENSDARG00000078560	heteOverhomo	0.0221345	4.134	slc9a5
ENSDARG00000104956	heteOverhomo	0.0255439	2.61135	si:dkey-165o8.2
ENSDARG00000095627	heteOverhomo	0.00931284	3.09147	c1qc
ENSDARG00000099313	heteOverhomo	0.0231369	2.09633	naga
ENSDARG00000077499	heteOverhomo	0.0106577	2.33918	plekho1b
ENSDARG00000055066	heteOverhomo	0.0259713	2.31535	zdhhc20a
ENSDARG00000036415	heteOverhomo	0.0121466	2.54325	glb1
ENSDARG00000042722	heteOverhomo	0.0462808	3.17968	blnk
ENSDARG00000036106	heteOverhomo	0.0165164	5.00529	rgs18
ENSDARG00000015623	heteOverhomo	0.0121066	10.4432	ada2b
ENSDARG00000101063	heteOverhomo	0.0245851	2.68782	CABZ01058650.1
ENSDARG00000043081	heteOverhomo	0.0107259	3.49423	ctsz
ENSDARG00000093237	heteOverhomo	0.0412795	92.1505	si:ch211-89o9.4
ENSDARG00000100794	heteOverhomo	0.033233	12.156	mmp13b
ENSDARG00000103483	heteOverhomo	0.0243651	2.15881	litaf
ENSDARG00000040445	heteOverhomo	0.0182321	2.30135	si:ch211-219a4.3
ENSDARG00000055504	heteOverhomo	0.00450298	3.05946	si:ch211-212k18.7
ENSDARG00000100284	heteOverhomo	0.0305843	3.38478	cd247
ENSDARG00000079166	heteOverhomo	0.0384836	2.3246	ace
ENSDARG00000104886	heteOverhomo	0.0441547	7.69073	CABZ01085365.1
ENSDARG00000043447	heteOverhomo	0.0435185	6.60733	gpr55a
ENSDARG00000078620	heteOverhomo	0.0458491	3.28499	si:dkey-156m2.3
ENSDARG00000069627	heteOverhomo	0.0223938	2.51243	si:ch211-255g12.8
ENSDARG00000089362	heteOverhomo	0.00172438	8.88293	grn1
ENSDARG00000062152	heteOverhomo	0.0287799	2.92701	chaf1a
ENSDARG00000101482	heteOverhomo	0.0235003	3.39076	hk2
ENSDARG00000037852	heteOverhomo	0.0265912	3.08137	zgc:101663
ENSDARG00000035452	heteOverhomo	0.0323211	2.25658	camkk1a
ENSDARG00000092984	heteOverhomo	0.0459224	5.49343	si:dkey-222h21.11
ENSDARG00000004473	heteOverhomo	0.0440956	2.95418	tbx21
ENSDARG00000103281	heteOverhomo	0.0435211	4.0557	si:dkey-56m15.9
ENSDARG00000090557	heteOverhomo	0.0314582	4.84493	MFAP4
ENSDARG00000079183	heteOverhomo	0.0324278	3.39237	sod3b
ENSDARG00000087016	heteOverhomo	0.033207	4.49702	micall1b.2
ENSDARG00000001897	heteOverhomo	0.0112302	2.16528	man2b1
ENSDARG00000090851	heteOverhomo	0.031153	4.48646	ciita
ENSDARG00000058605	heteOverhomo	0.0336564	3.01172	vsig10
ENSDARG00000038095	heteOverhomo	0.0154821	2.57282	socs1a
ENSDARG00000053939	heteOverhomo	0.0306261	8.67232	tgfa
ENSDARG00000043581	heteOverhomo	0.0243304	2.14055	gadd45aa
ENSDARG00000062352	heteOverhomo	0.00881471	6.18793	sema4ab
ENSDARG00000014657	heteOverhomo	0.0260269	4.32639	casp23
ENSDARG00000056112	heteOverhomo	0.0074132	2.46277	pikfyve
ENSDARG00000004954	heteOverhomo	0.00258981	7.34162	grna
ENSDARG00000104290	heteOverhomo	0.0132895	7.0427	ripk2
ENSDARG00000005463	heteOverhomo	0.0110979	2.1952	slc30a1a
ENSDARG00000037158	heteOverhomo	0.0326176	2.14419	rcc1
ENSDARG00000009511	heteOverhomo	0.0279936	43.3611	tnfa
ENSDARG00000105239	heteOverhomo	0.00804474	2.52413	ecm1b
ENSDARG00000058351	heteOverhomo	0.0433043	2.11794	tapbpl
ENSDARG00000097746	heteOverhomo	0.018025	121.266	si:rp71-77l1.1
ENSDARG00000105424	heteOverhomo	0.0116299	3.82336	si:rp71-46j2.7
ENSDARG00000074628	heteOverhomo	0.0359527	3.80181	si:dkey-10o6.2
ENSDARG00000025820	heteOverhomo	0.0361641	4.27134	chek2
ENSDARG00000011809	heteOverhomo	0.0363102	2.03521	mical1
ENSDARG00000055476	heteOverhomo	0.0277454	7.18915	CR352329.1
ENSDARG00000100061	heteOverhomo	0.0279219	4.82357	si:dkey-16p6.1
ENSDARG00000033042	heteOverhomo	0.01634	2.53568	ptprja
ENSDARG00000040469	heteOverhomo	0.0349535	3.09567	enpp6
ENSDARG00000087225	heteOverhomo	0.0294361	6.65434	si:ch73-361p23.3
ENSDARG00000099252	heteOverhomo	0.027043	2.85831	ipcef1
ENSDARG00000030839	heteOverhomo	0.0194645	4.39045	tescb
ENSDARG00000069003	heteOverhomo	0.0307767	2.34266	pcyox1l
ENSDARG00000088775	heteOverhomo	0.0128819	2.59198	CABZ01059406.1
ENSDARG00000039752	heteOverhomo	0.026759	2.2348	si:dkey-167k11.5
ENSDARG00000052739	heteOverhomo	0.0406469	16.5049	egf
ENSDARG00000117555	heteOverhomo	0.0382329	5.44832	FP236157.6
ENSDARG00000035650	heteOverhomo	0.0206577	2.2463	evla
ENSDARG00000070432	heteOverhomo	0.00462065	3.23295	ino80
ENSDARG00000041060	heteOverhomo	0.0122545	2.14243	lgals9l3
ENSDARG00000056477	heteOverhomo	0.0185331	2.73494	ccdc125
ENSDARG00000033707	heteOverhomo	0.02288	2.48568	jade1
ENSDARG00000104008	heteOverhomo	0.0384988	3.79894	si:ch211-232d10.3
ENSDARG00000054749	heteOverhomo	0.0234844	4.01126	lmo4b
ENSDARG00000100939	heteOverhomo	0.0452381	6.03577	CABZ01117603.1
ENSDARG00000100942	heteOverhomo	0.0329414	3.67439	zgc:194655
ENSDARG00000075389	heteOverhomo	0.0228904	2.895	si:ch211-281g13.4
ENSDARG00000056764	heteOverhomo	0.026112	2.77833	hydin
ENSDARG00000010940	heteOverhomo	0.0454237	3.58393	BX957278.1
ENSDARG00000029720	heteOverhomo	0.0239079	3.76019	si:dkeyp-9d4.2
ENSDARG00000058943	heteOverhomo	0.0180558	3.56273	cdcp1a
ENSDARG00000068367	heteOverhomo	0.0186388	2.24252	nfkbie
ENSDARG00000052330	heteOverhomo	0.0159382	2.38957	slc4a2b
ENSDARG00000045417	heteOverhomo	0.0277158	2.7091	fam49bb
ENSDARG00000015149	heteOverhomo	0.0150203	2.89824	wasa
ENSDARG00000023188	heteOverhomo	0.0249317	2.27535	lcp1
ENSDARG00000117566	heteOverhomo	0.0328351	16.3806	BX005005.3
ENSDARG00000014623	heteOverhomo	0.0444726	6.8158	si:ch211-212d10.1
ENSDARG00000041339	heteOverhomo	0.0320124	6.42865	zgc:92380
ENSDARG00000058873	heteOverhomo	0.0234767	2.50788	ptpdc1b
ENSDARG00000071491	heteOverhomo	0.0160208	2.25506	nrros
ENSDARG00000055955	heteOverhomo	0.0113999	3.07837	lcp2a
ENSDARG00000103572	heteOverhomo	0.0483282	29.6955	si:dkey-201i24.3
ENSDARG00000073901	heteOverhomo	0.0191506	3.64188	CABZ01046997.1
ENSDARG00000104793	heteOverhomo	0.0437958	2.9877	dgke
ENSDARG00000052074	heteOverhomo	0.0153278	3.03795	si:ch211-122f10.4
ENSDARG00000021688	heteOverhomo	0.0153959	2.17526	mxa
ENSDARG00000027153	heteOverhomo	0.0355805	5.05248	gabrr3a
ENSDARG00000098024	heteOverhomo	0.00910583	3.15805	si:dkey-262k9.2
ENSDARG00000031534	heteOverhomo	0.0256405	3.61645	CU571315.1
ENSDARG00000091669	heteOverhomo	0.0274264	2.43454	bicdl2l
ENSDARG00000016706	heteOverhomo	0.0213435	2.13858	atic
ENSDARG00000044613	heteOverhomo	0.0113416	4.44984	c1qa
ENSDARG00000007443	heteOverhomo	0.0488132	2.38765	fbxl18
ENSDARG00000101997	heteOverhomo	0.0387638	3.34079	si:dkey-191j3.2
ENSDARG00000045959	heteOverhomo	0.0102183	5.52306	csf3r
ENSDARG00000013539	heteOverhomo	0.015868	2.85384	ikzf1
ENSDARG00000092731	heteOverhomo	0.0383604	2.97697	mhc1uka
ENSDARG00000104635	heteOverhomo	0.00584268	5.13192	mhc2b
ENSDARG00000021572	heteOverhomo	0.0257767	3.49927	cgas
ENSDARG00000077410	heteOverhomo	0.0150319	5.02293	myo9b
ENSDARG00000088091	heteOverhomo	0.0129329	2.61941	pfn1
ENSDARG00000057698	heteOverhomo	0.0100712	2.81995	ctsd
ENSDARG00000060248	heteOverhomo	0.0221646	2.92474	fgd4b
ENSDARG00000012896	heteOverhomo	0.021759	2.59491	anos1a
ENSDARG00000073675	heteOverhomo	0.0196872	4.2306	tlr8b
ENSDARG00000117309	heteOverhomo	0.0438175	19.4616	BX927081.3
ENSDARG00000061796	heteOverhomo	0.0104388	4.35902	rasgrp4
ENSDARG00000099342	heteOverhomo	0.0450474	43.1993	crfb15
ENSDARG00000053535	heteOverhomo	0.043407	4.05355	lmo7b
ENSDARG00000067711	heteOverhomo	0.0121027	3.28801	parvg
ENSDARG00000039966	heteOverhomo	0.0258263	2.48226	prom1a
ENSDARG00000103485	heteOverhomo	0.0399094	3.94304	card14
ENSDARG00000086337	heteOverhomo	0.00782688	5.89701	si:dkey-102g19.3
ENSDARG00000074846	heteOverhomo	0.0151551	4.02561	si:dkeyp-68b7.12
ENSDARG00000068828	heteOverhomo	0.0432726	4.19461	bloc1s3
ENSDARG00000030743	heteOverhomo	0.0179365	4.10219	sptlc3
ENSDARG00000100164	heteOverhomo	0.0243481	2.45377	si:dkey-16p6.1
ENSDARG00000036074	heteOverhomo	0.0097651	3.77108	cebpa
ENSDARG00000027750	heteOverhomo	0.0400497	2.33518	dpp7
ENSDARG00000102475	heteOverhomo	0.0433669	3.26027	si:dkey-3p4.1
ENSDARG00000031136	heteOverhomo	0.0395356	19.2768	moxd1
ENSDARG00000033727	heteOverhomo	0.0436402	8.79647	il12ba
ENSDARG00000010252	heteOverhomo	0.0105038	3.57517	jak3
ENSDARG00000117685	heteOverhomo	0.040661	8.77412	CR944667.3
ENSDARG00000090267	heteOverhomo	0.0182097	253.779	CU062628.1
ENSDARG00000079826	heteOverhomo	0.0399135	3.83145	gpr174
ENSDARG00000062485	heteOverhomo	0.0105391	2.88512	dock11
ENSDARG00000063481	heteOverhomo	0.0488833	6.96846	si:ch211-214j24.15
ENSDARG00000077082	heteOverhomo	0.0246294	2.42726	agtrap
ENSDARG00000078912	heteOverhomo	0.0116868	2.91661	si:ch73-24k9.2
ENSDARG00000058695	heteOverhomo	0.0455357	12.9001	ddr2b
ENSDARG00000059789	heteOverhomo	0.0239203	10.449	parp8
ENSDARG00000077918	heteOverhomo	0.0301454	7.92223	dnase2b
ENSDARG00000055713	heteOverhomo	0.0079146	4.73544	fmnl1a
ENSDARG00000033735	heteOverhomo	0.0059609	3.3974	ncf1
ENSDARG00000088137	heteOverhomo	0.0425357	3.02113	adgrg2a
ENSDARG00000103522	heteOverhomo	0.0150327	2.50989	si:zfos-943e10.1
ENSDARG00000016676	heteOverhomo	0.0197178	2.36153	gnao1a
ENSDARG00000024687	heteOverhomo	0.043086	6.7879	polr3g
ENSDARG00000023203	heteOverhomo	0.0188715	5.60009	mhc1lda
ENSDARG00000067784	heteOverhomo	0.0457692	3.40428	SLC9A1
ENSDARG00000073931	heteOverhomo	0.0369269	2.88561	otulina
ENSDARG00000089327	heteOverhomo	0.023167	49.055	BX120005.2
ENSDARG00000094217	heteOverhomo	0.0483166	18.1361	si:dkey-17e16.15
ENSDARG00000011333	heteOverhomo	0.0141587	2.86031	arhgap33
ENSDARG00000091821	heteOverhomo	0.0422542	2.38077	smc6
ENSDARG00000088959	heteOverhomo	0.0441874	2.00565	pdxka
ENSDARG00000097271	heteOverhomo	0.0478637	28.0075	CU571382.2
ENSDARG00000087641	heteOverhomo	0.0314243	3.28513	cdh26.2
ENSDARG00000039145	heteOverhomo	0.0300957	6.13776	plaub
ENSDARG00000053956	heteOverhomo	0.0267387	4.6364	sptbn2
ENSDARG00000053448	heteOverhomo	0.0357687	17.6218	si:ch211-251f6.6
ENSDARG00000059900	heteOverhomo	0.0383032	2.35573	tbc1d9
ENSDARG00000100649	heteOverhomo	0.0279125	8.87905	tlr1
ENSDARG00000075851	heteOverhomo	0.0366871	3.76808	oafa
ENSDARG00000089933	heteOverhomo	0.027687	2.89129	rasal3
ENSDARG00000030938	heteOverhomo	0.0154788	4.92711	fermt3b
ENSDARG00000073893	heteOverhomo	0.00964343	3.41562	dnase2
ENSDARG00000004497	heteOverhomo	0.022958	6.21089	tspan33a
ENSDARG00000103137	heteOverhomo	0.0319687	3.93589	rmi2
ENSDARG00000090072	heteOverhomo	0.0403307	2.82832	CU462878.2
ENSDARG00000021891	heteOverhomo	0.0194268	3.2082	zbtb7b
ENSDARG00000070822	heteOverhomo	0.0364619	2.04074	cnp
ENSDARG00000076058	heteOverhomo	0.0192468	3.67341	gba
ENSDARG00000077620	heteOverhomo	0.0464953	4.30798	cdca7a
ENSDARG00000079095	heteOverhomo	0.0183315	15.272	rin1a
ENSDARG00000013771	heteOverhomo	0.00436917	6.79201	ctss2.2
ENSDARG00000018619	heteOverhomo	0.0336436	4.52024	cers4b
ENSDARG00000089404	heteOverhomo	0.0206679	3.22665	si:dkey-24p1.7
ENSDARG00000101609	heteOverhomo	0.0261189	3.96987	si:dkey-109a10.2
ENSDARG00000087057	heteOverhomo	0.0287671	2.52692	ftr36
ENSDARG00000077666	heteOverhomo	0.0412734	4.23317	evi5a
ENSDARG00000043436	heteOverhomo	0.0132609	2.28228	si:dkey-5n18.1
ENSDARG00000029036	heteOverhomo	0.0163949	2.8835	rab32a
ENSDARG00000043667	heteOverhomo	0.0479078	3.80954	zgc:100997
ENSDARG00000103829	heteOverhomo	0.0304123	3.63826	si:ch73-236c18.2
ENSDARG00000034173	heteOverhomo	0.0457147	2.92703	prkcq
ENSDARG00000098706	heteOverhomo	0.0284383	8.31449	si:ch73-236c18.7
ENSDARG00000039863	heteOverhomo	0.0121485	2.20845	lifrb
ENSDARG00000092894	heteOverhomo	0.0360064	3.09002	si:ch211-114l13.9
ENSDARG00000040291	heteOverhomo	0.0156086	3.96371	cadm4
ENSDARG00000040534	heteOverhomo	0.0477014	2.65822	epcam
ENSDARG00000008548	heteOverhomo	0.0145427	4.27984	arhgap12a
ENSDARG00000045999	heteOverhomo	0.0157616	4.97408	saa
ENSDARG00000063292	heteOverhomo	0.0121338	3.31346	ssuh2rs1
ENSDARG00000007467	heteOverhomo	0.018632	3.39345	ifit10
ENSDARG00000099864	heteOverhomo	0.0337178	4.16308	si:ch73-170d6.2
ENSDARG00000093444	heteOverhomo	0.0484333	5.52592	si:dkey-106l3.7
ENSDARG00000053424	heteOverhomo	0.0381743	15.0319	myl2b
ENSDARG00000101277	heteOverhomo	0.0233819	2.20059	znf207b
ENSDARG00000079333	heteOverhomo	0.0333751	5.07185	cd40lg
ENSDARG00000043403	heteOverhomo	0.0155094	3.94836	paox1
ENSDARG00000099409	heteOverhomo	0.0234523	3.41873	zgc:162182
ENSDARG00000103241	heteOverhomo	0.0383186	5.89542	CR381673.2
ENSDARG00000045549	heteOverhomo	0.0287621	3.88893	bik
ENSDARG00000079233	heteOverhomo	0.031628	3.42844	si:ch211-160f23.5
ENSDARG00000099874	heteOverhomo	0.0293158	4.10694	agap2
ENSDARG00000076121	heteOverhomo	0.0498126	2.12682	smpd1
ENSDARG00000044490	heteOverhomo	0.041808	8.07802	tlr9
ENSDARG00000015803	heteOverhomo	0.0165334	2.39034	smcr8b
ENSDARG00000093198	heteOverhomo	0.0127384	55.3568	c3a.4
ENSDARG00000009266	heteOverhomo	0.0267239	2.30979	uevld
ENSDARG00000056874	heteOverhomo	0.0103705	3.01823	lygl1
ENSDARG00000039142	heteOverhomo	0.0162364	2.24717	arpc5a
ENSDARG00000043923	heteOverhomo	0.0246152	2.41156	sox9b
ENSDARG00000112632	heteOverhomo	0.0264743	3.07441	si:ch211-106j21.6
ENSDARG00000092883	heteOverhomo	0.0412918	2.95863	si:dkey-193b15.5
ENSDARG00000112943	heteOverhomo	0.0386861	2.1428	adgre5b.3
ENSDARG00000062049	heteOverhomo	0.00620179	5.203	arhgap45b
ENSDARG00000117551	heteOverhomo	0.0205715	37.3464	BX005005.2
ENSDARG00000068784	heteOverhomo	0.0106189	2.20282	vsir
ENSDARG00000033071	heteOverhomo	0.0168953	3.23252	trim35-10
ENSDARG00000077337	heteOverhomo	0.0227024	4.03577	si:ch211-171h4.5
ENSDARG00000101050	heteOverhomo	0.0185447	3.4224	tmc8
ENSDARG00000001782	heteOverhomo	0.0262135	3.61047	prkacba
ENSDARG00000041724	heteOverhomo	0.0302133	3.31568	glipr2
ENSDARG00000093006	heteOverhomo	0.0180943	3.79921	rarres3
ENSDARG00000090730	heteOverhomo	0.0162315	8.21826	cfbl
ENSDARG00000061985	heteOverhomo	0.0124679	4.75066	rbm47
ENSDARG00000104077	heteOverhomo	0.00594842	5.50239	fcer1gl
ENSDARG00000061177	heteOverhomo	0.0126433	2.46927	mov10b.1
ENSDARG00000088972	heteOverhomo	0.0204285	3.35578	si:dkey-238d18.4
ENSDARG00000086996	heteOverhomo	0.0349696	2.7492	si:ch73-234b20.5
ENSDARG00000027063	heteOverhomo	0.00502994	3.42058	arpc1b
ENSDARG00000041799	heteOverhomo	0.0100133	3.48124	cx43
ENSDARG00000041098	heteOverhomo	0.0336421	3.63805	barx2
ENSDARG00000098774	heteOverhomo	0.0229003	9.4068	si:zfos-741a10.3
ENSDARG00000037746	heteOverhomo	0.00704374	2.16615	actb1
ENSDARG00000033251	heteOverhomo	0.0321433	3.84342	osbpl3a
ENSDARG00000093975	heteOverhomo	0.017852	5.6949	si:dkey-222h21.9
ENSDARG00000093003	heteOverhomo	0.0384461	2.54821	acy3.1
ENSDARG00000074771	heteOverhomo	0.0259773	4.0943	ifngr1
ENSDARG00000021521	heteOverhomo	0.0259478	2.62589	rgs14a
ENSDARG00000041221	heteOverhomo	0.0484333	190.053	zmp:0000000608
ENSDARG00000111290	heteOverhomo	0.0403815	4.00447	ERG28
ENSDARG00000041051	heteOverhomo	0.0385608	3.56816	mid1ip1a
ENSDARG00000042552	heteOverhomo	0.024403	2.32084	cacna1sb
ENSDARG00000105462	heteOverhomo	0.0374269	17.983	si:dkey-82k12.13
ENSDARG00000092667	heteOverhomo	0.0434308	2.71678	si:ch211-271e10.2
ENSDARG00000003181	heteOverhomo	0.0359352	3.42264	sult1st4
ENSDARG00000069245	heteOverhomo	0.0446322	3.77593	matn3a
ENSDARG00000006052	heteOverhomo	0.017122	4.39766	malt2
ENSDARG00000079175	heteOverhomo	0.0134156	2.71174	si:ch211-79k12.1
ENSDARG00000034063	heteOverhomo	0.0283462	2.26202	unm_sa911
ENSDARG00000090900	heteOverhomo	0.00998675	8.83236	apnl
ENSDARG00000005481	heteOverhomo	0.0175361	2.23843	nfkbiaa
ENSDARG00000062632	heteOverhomo	0.031138	17.7436	duox
ENSDARG00000037033	heteOverhomo	0.0286968	2.31135	ptger2b
ENSDARG00000117474	heteOverhomo	0.0455356	9.85751	CABZ01048956.1
ENSDARG00000098313	heteOverhomo	0.0478864	2.4194	nadka
ENSDARG00000092626	heteOverhomo	0.0207087	2.764	zgc:174931
ENSDARG00000036772	heteOverhomo	0.0195064	4.0163	pygo2
ENSDARG00000071361	heteOverhomo	0.0326393	2.21489	si:ch211-197g15.10
ENSDARG00000094854	heteOverhomo	0.0273753	2.86681	ms4a17a.9
ENSDARG00000101785	heteOverhomo	0.0121148	3.97062	laptm5
ENSDARG00000104255	heteOverhomo	0.0230337	2.6863	arhgap27
ENSDARG00000100139	heteOverhomo	0.0463298	44.8873	si:ch211-113d22.2
ENSDARG00000101675	heteOverhomo	0.0121797	7.52406	zgc:123107
ENSDARG00000058666	heteOverhomo	0.0432426	2.47689	dennd2da
ENSDARG00000111013	heteOverhomo	0.042277	12.2639	dicp1.1
ENSDARG00000077709	heteOverhomo	0.0143272	2.57049	iqsec2b
ENSDARG00000099690	heteOverhomo	0.0206746	2.28518	vaspa
ENSDARG00000034572	heteOverhomo	0.0454761	6.42677	gpr143
ENSDARG00000078258	heteOverhomo	0.0104485	4.72487	CABZ01049847.1
ENSDARG00000035676	heteOverhomo	0.00493685	2.99174	ptp4a2b
ENSDARG00000059029	heteOverhomo	0.0350951	5.30816	mmp28
ENSDARG00000037153	heteOverhomo	0.00840514	2.59908	atp6ap1b
ENSDARG00000077855	heteOverhomo	0.0448456	2.67702	znrf2a
ENSDARG00000075818	heteOverhomo	0.0232056	3.49091	dok2
ENSDARG00000026990	heteOverhomo	0.0152952	5.9696	klhl6
ENSDARG00000104415	heteOverhomo	0.0180296	40.4171	si:ch73-236c18.6
ENSDARG00000093748	heteOverhomo	0.00873479	17.517	si:ch211-217k17.11
ENSDARG00000103716	heteOverhomo	0.007432	4.999	si:busm1-194e12.11
ENSDARG00000099377	heteOverhomo	0.0290191	2.08479	si:cabz01030277.1
ENSDARG00000056985	heteOverhomo	0.0105456	2.53295	tpte
ENSDARG00000023587	heteOverhomo	0.0348803	3.26629	kcnk5a
ENSDARG00000001414	heteOverhomo	0.0366168	6.03053	mctp2a
ENSDARG00000101432	heteOverhomo	0.0440184	3.64816	rab11fip2
ENSDARG00000089922	heteOverhomo	0.0414528	2.55243	dsn1
ENSDARG00000097592	heteOverhomo	0.0302599	3.52736	si:dkey-40c23.1
ENSDARG00000058159	heteOverhomo	0.0113006	2.4982	ipo8
ENSDARG00000033993	heteOverhomo	0.0381312	2.03709	slc19a1
ENSDARG00000071446	heteOverhomo	0.0139258	35.7915	zgc:153659
ENSDARG00000037059	heteOverhomo	0.026954	2.77382	slc44a2
ENSDARG00000054543	heteOverhomo	0.0192616	2.48971	samsn1a
ENSDARG00000098805	heteOverhomo	0.0284436	21.5433	vwa11
ENSDARG00000079972	heteOverhomo	0.0264044	3.56256	nfatc2b
ENSDARG00000055550	heteOverhomo	0.0283912	2.47047	casp21
ENSDARG00000061963	heteOverhomo	0.0316064	3.2501	vrtn
ENSDARG00000069441	heteOverhomo	0.0314794	4.60132	lpar6b
ENSDARG00000055120	heteOverhomo	0.002742	3.11521	ctsba
ENSDARG00000035880	heteOverhomo	0.0446102	2.46933	atp6v1c1b
ENSDARG00000026829	heteOverhomo	0.00466863	2.98271	cotl1
ENSDARG00000003193	heteOverhomo	0.0316198	6.06581	rassf7b
ENSDARG00000074233	heteOverhomo	0.0401131	2.41306	pde4bb
ENSDARG00000039406	heteOverhomo	0.0298396	7.65804	prom2
ENSDARG00000101767	heteOverhomo	0.0449625	5.06033	si:dkey-183i3.6
ENSDARG00000076182	heteOverhomo	0.00453858	3.31147	stat1b
ENSDARG00000074466	heteOverhomo	0.0233978	3.19514	gdpd3a
ENSDARG00000014196	heteOverhomo	0.0433157	2.61411	myl1
ENSDARG00000058299	heteOverhomo	0.0443537	2.52933	zgc:173737
ENSDARG00000045574	heteOverhomo	0.0283625	4.86572	lrmp
ENSDARG00000057912	heteOverhomo	0.0118532	2.6198	eif1axb
ENSDARG00000000324	heteOverhomo	0.0208996	2.60547	dcaf8
ENSDARG00000096576	heteOverhomo	0.0348443	17.6353	si:ch211-286b5.6
ENSDARG00000057867	heteOverhomo	0.00636384	3.24495	lasp1
ENSDARG00000073950	heteOverhomo	0.029782	10.5331	cd4-2.2
ENSDARG00000037408	heteOverhomo	0.0210549	3.85929	tbc1d10c
ENSDARG00000038754	heteOverhomo	0.0441841	2.49517	plk3
ENSDARG00000029234	heteOverhomo	0.0175899	2.57418	stxbp5b
ENSDARG00000037554	heteOverhomo	0.0168744	3.9469	arhgef3l
ENSDARG00000115971	heteOverhomo	0.0443591	6.2462	CU856344.1
ENSDARG00000076239	heteOverhomo	0.0153281	5.47956	C7H20orf27
ENSDARG00000079310	heteOverhomo	0.0411497	14.4292	st3gal1l
ENSDARG00000105562	heteOverhomo	0.0288594	2.09313	si:dkey-23i12.7
ENSDARG00000074656	heteOverhomo	0.00930353	2.97584	ctss2.1
ENSDARG00000103696	heteOverhomo	0.0402436	3.16911	CABZ01064968.1
ENSDARG00000101030	heteOverhomo	0.0368857	4.79156	si:ch73-158p21.3
ENSDARG00000104992	heteOverhomo	0.0372899	11.7075	epgn
ENSDARG00000025383	heteOverhomo	0.0367257	3.70017	arl2bp
ENSDARG00000101571	heteOverhomo	0.0326804	2.2855	si:ch211-106j21.4
ENSDARG00000013598	heteOverhomo	0.0205109	4.39685	tnfb
ENSDARG00000060315	heteOverhomo	0.049839	4.96	rabgap1l2
ENSDARG00000030694	heteOverhomo	0.00927061	2.30111	atp6v1e1b
ENSDARG00000044261	heteOverhomo	0.0428181	11.4826	si:ch211-243g18.2
ENSDARG00000099197	heteOverhomo	0.00322789	2.91878	actc1b
ENSDARG00000098204	heteOverhomo	0.00508442	2.36888	CU984600.2
ENSDARG00000098929	heteOverhomo	0.0294028	2.54124	tex15
ENSDARG00000094840	heteOverhomo	0.0460537	15.634	si:dkey-21e2.13
ENSDARG00000074947	heteOverhomo	0.0298221	2.9551	calhm5.1
ENSDARG00000032318	heteOverhomo	0.0256751	2.23591	mfsd6a
ENSDARG00000078468	heteOverhomo	0.0382945	5.47742	fap
ENSDARG00000088937	heteOverhomo	0.0268395	4.92679	si:dkey-259j3.5
ENSDARG00000068457	heteOverhomo	0.00602215	2.27703	tnnt3b
ENSDARG00000020929	heteOverhomo	0.0493004	4.25923	fam49ba
ENSDARG00000015123	heteOverhomo	0.015977	5.38547	dnase1l4.1
ENSDARG00000018569	heteOverhomo	0.0418496	2.02064	tnfrsf1a
ENSDARG00000006029	heteOverhomo	0.0483535	2.4013	lta4h
ENSDARG00000039535	heteOverhomo	0.0462232	2.74954	dapp1
ENSDARG00000071012	heteOverhomo	0.0340499	3.09332	ifit14
ENSDARG00000100336	heteOverhomo	0.0179556	2.56878	pik3r6a
ENSDARG00000043586	heteOverhomo	0.0197131	2.52507	fas
ENSDARG00000074776	heteOverhomo	0.0346417	8.86625	tmem154
ENSDARG00000093761	heteOverhomo	0.0178223	3.15699	si:ch211-250k18.7
ENSDARG00000055857	heteOverhomo	0.013701	2.22618	dop1b
ENSDARG00000024940	heteOverhomo	0.0119847	2.3585	rnf144b
ENSDARG00000039243	heteOverhomo	0.00817632	2.58292	zgc:152791
ENSDARG00000030006	heteOverhomo	0.0315789	3.09831	slc6a7
ENSDARG00000095578	heteOverhomo	0.0446219	3.84639	si:dkey-222h21.7
ENSDARG00000061417	heteOverhomo	0.0233673	2.02237	nub1
ENSDARG00000005821	heteOverhomo	0.00929316	3.30144	ncf2
ENSDARG00000017834	heteOverhomo	0.020489	3.18884	micall2b
ENSDARG00000079657	heteOverhomo	0.0364858	3.92773	si:dkey-53k12.1
ENSDARG00000014386	heteOverhomo	0.0403684	3.13711	galnt6
ENSDARG00000091230	heteOverhomo	0.042159	21.6487	CR450686.1
ENSDARG00000115608	heteOverhomo	0.0152556	125.277	BX649608.2
ENSDARG00000116524	heteOverhomo	0.00635314	5.39635	zgc:103700
ENSDARG00000025403	heteOverhomo	0.044688	2.82904	ftr83
ENSDARG00000117461	heteOverhomo	0.0324908	7.34184	CR932999.1
ENSDARG00000044318	heteOverhomo	0.0331811	13.6774	itgb7
ENSDARG00000014465	heteOverhomo	0.045579	109.03	arhgef25b
ENSDARG00000089156	heteOverhomo	0.0224951	2.61179	egr3
ENSDARG00000058082	heteOverhomo	0.049258	4.35659	birc7
ENSDARG00000096669	heteOverhomo	0.0374583	4.43105	si:ch73-301j1.1
ENSDARG00000102783	heteOverhomo	0.0205432	3.00115	slc25a35
ENSDARG00000103056	heteOverhomo	0.0136916	3.44165	itga4
ENSDARG00000071694	heteOverhomo	0.0297033	2.31916	ndc80
ENSDARG00000078387	heteOverhomo	0.0401092	5.89636	si:dkey-92i15.4
ENSDARG00000010384	heteOverhomo	0.017662	4.43903	lpar5a
ENSDARG00000116445	heteOverhomo	0.0391584	25.4764	CABZ01046954.1
ENSDARG00000023082	heteOverhomo	0.0127922	18.308	krt1-19d
ENSDARG00000076250	heteOverhomo	0.0448415	53.3271	rasef
ENSDARG00000037833	heteOverhomo	0.0237613	4.96169	mitfb
ENSDARG00000079009	heteOverhomo	0.0328429	5.38976	abca1b
ENSDARG00000024654	heteOverhomo	0.0363978	2.76572	pgm3
ENSDARG00000086369	heteOverhomo	0.0356148	2.72914	si:ch211-167j9.5
ENSDARG00000063295	heteOverhomo	0.00492816	3.00823	myh9a
ENSDARG00000090734	heteOverhomo	0.0187918	4.72541	si:dkey-16p6.1
ENSDARG00000041041	heteOverhomo	0.0159599	3.35613	cxcr3.2
ENSDARG00000089432	heteOverhomo	0.0248527	5.86523	si:ch211-212k18.15
ENSDARG00000094002	heteOverhomo	0.0205511	15.0763	ccl34b.4
ENSDARG00000116197	heteOverhomo	0.0328856	2.13885	si:dkeyp-4c4.2
ENSDARG00000053232	heteOverhomo	0.0254315	2.38866	itgb1b.1
ENSDARG00000038010	heteOverhomo	0.00910505	4.38095	rac2
ENSDARG00000100741	heteOverhomo	0.0456921	3.31229	cdc20
ENSDARG00000087611	heteOverhomo	0.0189993	8.33305	FP085398.1
ENSDARG00000013082	heteOverhomo	0.0353665	3.82482	uap1l1
ENSDARG00000100899	heteOverhomo	0.0120165	3.90425	si:ch211-241b2.5
ENSDARG00000043211	heteOverhomo	0.0189009	2.71512	ripk4
ENSDARG00000079818	heteOverhomo	0.0329754	2.50865	helq
ENSDARG00000094428	heteOverhomo	0.0312953	2.88532	si:dkey-31f5.8
ENSDARG00000088283	heteOverhomo	0.0410994	5.17154	si:ch73-248e21.5
ENSDARG00000074528	heteOverhomo	0.0396655	129.286	unm_sa821
ENSDARG00000102525	heteOverhomo	0.0256237	3.07107	lck
ENSDARG00000004169	heteOverhomo	0.0378821	3.62504	stmn1a
ENSDARG00000030954	heteOverhomo	0.0391036	2.29647	ftr56
ENSDARG00000094281	heteOverhomo	0.0359255	3.01172	si:ch73-196i15.3
ENSDARG00000010728	heteOverhomo	0.0280936	5.99423	scin
ENSDARG00000058731	heteOverhomo	0.0264554	5.29951	slc2a6
ENSDARG00000042876	heteOverhomo	0.0159008	4.56914	abracl
ENSDARG00000102175	heteOverhomo	0.0336593	3.31238	hamp
ENSDARG00000017984	heteOverhomo	0.0437145	15.5634	zgc:172106
ENSDARG00000077309	heteOverhomo	0.0292305	3.74812	si:ch211-209f23.6
ENSDARG00000105183	heteOverhomo	0.0487957	11.2597	CT009487.2
ENSDARG00000099307	heteOverhomo	0.0439429	3.89533	si:dkey-10p5.10
ENSDARG00000060235	heteOverhomo	0.0312192	3.61851	mst1ra
ENSDARG00000087832	heteOverhomo	0.0161587	2.93826	bcl3
ENSDARG00000076025	heteOverhomo	0.0190268	2.55836	dgkzb
ENSDARG00000076563	heteOverhomo	0.00976277	2.2862	rarres3l
ENSDARG00000061398	heteOverhomo	0.0362955	3.36868	epb41l4b
ENSDARG00000012945	heteOverhomo	0.0289539	3.04005	tnfsf13b
ENSDARG00000061377	heteOverhomo	0.0457803	4.82573	efcab1
ENSDARG00000097889	heteOverhomo	0.0329343	6.3284	si:ch73-265h17.2
ENSDARG00000059294	heteOverhomo	0.0268413	4.57084	marco
ENSDARG00000037587	heteOverhomo	0.0334983	15.8521
ENSDARG00000092500	heteOverhomo	0.0199817	3.34726	si:dkey-222h21.1
ENSDARG00000007603	heteOverhomo	0.0465864	2.06579	stxbp2
ENSDARG00000029930	heteOverhomo	0.0489243	26.3196	SPDEF
ENSDARG00000061974	heteOverhomo	0.0347859	4.75791	grhl2b
ENSDARG00000097845	heteOverhomo	0.0347812	2.68919	si:ch211-105j21.9
ENSDARG00000078363	heteOverhomo	0.0300764	2.64802	mcoln3a
ENSDARG00000061710	heteOverhomo	0.0465482	4.04492	map3k8
ENSDARG00000095559	heteOverhomo	0.0403456	5.0884	si:dkey-246j7.1
ENSDARG00000102228	heteOverhomo	0.0224351	3.40666	si:dkey-171c9.3
ENSDARG00000101356	heteOverhomo	0.0254554	7.53419	CABZ01044156.1
ENSDARG00000032631	heteOverhomo	0.0126337	3.02727	ltb4r
ENSDARG00000098918	heteOverhomo	0.0442602	5.36467	mcoln2
ENSDARG00000105266	heteOverhomo	0.0476603	3.13902	si:dkey-16p6.1
ENSDARG00000105142	heteOverhomo	0.00482425	4.30765	tcirg1b
ENSDARG00000042925	heteOverhomo	0.0421874	2.39459	mfng
ENSDARG00000078887	heteOverhomo	0.00900036	2.74516	atp10d
ENSDARG00000004034	heteOverhomo	0.00752159	2.78895	arhgdig
ENSDARG00000007753	heteOverhomo	0.0330014	4.92051	cpne2
ENSDARG00000095708	heteOverhomo	0.0299737	26.7872	si:dkey-7i4.9
ENSDARG00000058260	heteOverhomo	0.036377	2.8378	cip2a
ENSDARG00000017884	heteOverhomo	0.0276091	3.96363	bgna
ENSDARG00000060723	heteOverhomo	0.0129857	2.20172	stim1a
ENSDARG00000099672	heteOverhomo	0.0259491	3.76286	capgb
ENSDARG00000026500	heteOverhomo	0.0441105	3.55216	xkr9
ENSDARG00000091555	heteOverhomo	0.0101178	2.30019	ostf1
ENSDARG00000099291	heteOverhomo	0.032889	2.03338	lsr
ENSDARG00000070651	heteOverhomo	0.0413701	3.25066	prkcdb
ENSDARG00000112870	heteOverhomo	0.0289711	6.47947	CABZ01021599.1
ENSDARG00000006588	heteOverhomo	0.0211547	2.1549	zgc:111983
ENSDARG00000090396	heteOverhomo	0.0172532	6.03935	si:cabz01074946.1
ENSDARG00000097057	heteOverhomo	0.0151218	2.68938	fxyd6l
ENSDARG00000000906	heteOverhomo	0.0157035	3.85832	skap2
ENSDARG00000105739	heteOverhomo	0.0258416	2.52996	LO018260.2
ENSDARG00000074854	heteOverhomo	0.0356728	22.1685	sh2d1ab
ENSDARG00000078249	heteOverhomo	0.0117541	4.04009	unc13d
ENSDARG00000016541	heteOverhomo	0.012796	5.7312	sash3
ENSDARG00000103984	heteOverhomo	0.0142248	3.26691	cyth4b
ENSDARG00000017985	heteOverhomo	0.0216876	3.20186	C1H4orf33
ENSDARG00000104325	heteOverhomo	0.0291654	3.66772	plek
ENSDARG00000105089	heteOverhomo	0.0365148	6.52883	ccl39.6
ENSDARG00000028389	heteOverhomo	0.0218046	5.12069	rab44
ENSDARG00000117818	heteOverhomo	0.0173954	7.50862	CR926130.2
ENSDARG00000018283	heteOverhomo	0.0159584	4.69723	cyba
ENSDARG00000098114	heteOverhomo	0.00693582	2.31532	ctsa
ENSDARG00000101986	heteOverhomo	0.0297993	3.40936	irf6
ENSDARG00000010146	heteOverhomo	0.048067	4.06266	cpa2
ENSDARG00000074782	heteOverhomo	0.012025	8.94297	adgrg3
ENSDARG00000101598	heteOverhomo	0.016891	10.7062	si:ch211-215p11.1
ENSDARG00000020645	heteOverhomo	0.0290615	2.74463	slc7a3a
ENSDARG00000075826	heteOverhomo	0.0223326	2.65338	msh4
ENSDARG00000042698	heteOverhomo	0.0328399	9.21622	si:dkey-15j16.6
ENSDARG00000069839	heteOverhomo	0.0114205	32.0425	CU571382.1
ENSDARG00000070480	heteOverhomo	0.0390409	4.66598	agr2
ENSDARG00000078853	heteOverhomo	0.0453274	3.13375	arhgef19
ENSDARG00000102555	heteOverhomo	0.0115718	66.6014	si:dkey-33i11.9
ENSDARG00000077249	heteOverhomo	0.0154352	3.81146	gmip
ENSDARG00000021556	heteOverhomo	0.0158903	2.09263	ubl3b
ENSDARG00000044039	heteOverhomo	0.0184413	5.8548	stx11a
ENSDARG00000010255	heteOverhomo	0.012785	3.42614	bin2b
ENSDARG00000077295	heteOverhomo	0.0162034	2.3399	akap6
ENSDARG00000067797	heteOverhomo	0.0255594	2.48116	spi1a
ENSDARG00000045681	heteOverhomo	0.0479819	2.05795	irf5
ENSDARG00000109392	heteOverhomo	0.0357062	34.5425	FO681393.1
ENSDARG00000105023	heteOverhomo	0.0248707	2.74176	selplg
ENSDARG00000040295	heteOverhomo	0.00402106	19.688	apoeb
ENSDARG00000068638	heteOverhomo	0.0318604	10.0566	lpar5b
ENSDARG00000052157	heteOverhomo	0.0281223	4.04582	il12rb2
ENSDARG00000074126	heteOverhomo	0.0372835	8.04973	ttc39a
ENSDARG00000094579	heteOverhomo	0.0451744	10.7603	b4galnt2.1
ENSDARG00000062621	heteOverhomo	0.0353952	3.95827	satb1b
ENSDARG00000089892	heteOverhomo	0.0481125	2.22635	cd44b
ENSDARG00000097075	heteOverhomo	0.0249216	2.94551	CU855801.1
ENSDARG00000093936	heteOverhomo	0.0219061	3.61342	si:dkeyp-1h4.6
ENSDARG00000006308	heteOverhomo	0.0235385	3.88771	ptpn18
ENSDARG00000102059	heteOverhomo	0.0347239	6.0263	si:ch211-117l17.6
ENSDARG00000101060	heteOverhomo	0.0375809	2.54822	gcna
ENSDARG00000088870	heteOverhomo	0.0321664	4.67679	si:ch211-22k7.9
ENSDARG00000019236	heteOverhomo	0.0150907	2.16979	gsr
ENSDARG00000074163	heteOverhomo	0.0394281	4.32755	zgc:162879
ENSDARG00000054610	heteOverhomo	0.00853659	5.88512	coro1a
ENSDARG00000101689	heteOverhomo	0.0180025	4.14894	si:dkey-16p6.1
ENSDARG00000110288	heteOverhomo	0.0268005	2.58773	CT583625.5
ENSDARG00000069453	heteOverhomo	0.0120646	3.56775	zgc:113314
ENSDARG00000071251	heteOverhomo	0.0130148	2.64426	ppp1r18
ENSDARG00000068177	heteOverhomo	0.0473596	2.05295	pak2a
ENSDARG00000086505	heteOverhomo	0.0161371	2.73755	mast3b
ENSDARG00000015752	heteOverhomo	0.0175609	6.57282	zap70
ENSDARG00000095830	heteOverhomo	0.0141805	2.33777	serpinb1l1
ENSDARG00000007783	heteOverhomo	0.0402995	2.82411	blk
ENSDARG00000104451	heteOverhomo	0.0108264	3.64277	slc39a7
ENSDARG00000099155	heteOverhomo	0.0200366	2.8206	tpst2
ENSDARG00000036785	heteOverhomo	0.0206038	2.16029	si:ch211-226m16.2
ENSDARG00000060051	heteOverhomo	0.0366925	9.77015	slc47a2.1
ENSDARG00000102986	heteOverhomo	0.00704411	2.33169	csf1ra
ENSDARG00000100528	heteOverhomo	0.0432343	51.6391	map1lc3c
ENSDARG00000033832	heteOverhomo	0.0102597	2.3668	ampd1
ENSDARG00000075720	heteOverhomo	0.0284231	2.27061	il2rb
ENSDARG00000100199	heteOverhomo	0.0250476	4.48078	si:ch1073-185p12.2
ENSDARG00000094297	heteOverhomo	0.0304931	9.011	si:dkey-222h21.2
ENSDARG00000104976	heteOverhomo	0.0180408	5.5296	si:ch1073-67j19.2
ENSDARG00000028552	heteOverhomo	0.0452264	3.43976	plppr3b
ENSDARG00000079796	heteOverhomo	0.0330474	3.32854	ldah
ENSDARG00000079858	heteOverhomo	0.0349664	38.6888	tmem163a
ENSDARG00000102299	heteOverhomo	0.0301534	7.74729	cxcl8b.1
ENSDARG00000060394	heteOverhomo	0.0437927	8.64112	mtfr2
ENSDARG00000102160	heteOverhomo	0.0327049	18.834	si:dkeyp-61b2.1
ENSDARG00000057437	heteOverhomo	0.0137028	15.1577	apodb
ENSDARG00000015722	heteOverhomo	0.0235574	2.90269	kctd5a
ENSDARG00000010317	heteOverhomo	0.0207131	3.88023	gpr183a
ENSDARG00000031745	heteOverhomo	0.0129323	4.67009	mhc2a
ENSDARG00000089838	heteOverhomo	0.0119403	3.73201	si:dkey-262k9.4
ENSDARG00000074906	heteOverhomo	0.0223376	2.4548	znf831
ENSDARG00000020009	heteOverhomo	0.0276511	2.10551	bmp2k
ENSDARG00000101043	heteOverhomo	0.00789356	3.21445	ppl
ENSDARG00000013174	heteOverhomo	0.0381496	3.45568	nkd3
ENSDARG00000016527	heteOverhomo	0.00818044	3.11064	helz2
ENSDARG00000063040	heteOverhomo	0.0135933	5.04463	btbd11b
ENSDARG00000043963	heteOverhomo	0.0355113	4.86516	si:ch211-241j12.3
ENSDARG00000034207	heteOverhomo	0.0378652	7.74186	cx44.2
ENSDARG00000060200	heteOverhomo	0.031515	2.59186	CU019662.1
ENSDARG00000051819	heteOverhomo	0.0436521	4.54039	swap70a
ENSDARG00000104416	heteOverhomo	0.0387552	2.6904	si:dkey-16p6.1
ENSDARG00000058566	heteOverhomo	0.0338355	3.17183	si:dkey-253d23.5
ENSDARG00000022295	heteOverhomo	0.049915	28.0075	hnf1bb
ENSDARG00000056535	heteOverhomo	0.0366007	3.61922	pla2g4f.1
ENSDARG00000090449	heteOverhomo	0.0484002	3.7176	sp100.3
ENSDARG00000039082	heteOverhomo	0.0135053	3.00347	zgc:123010
ENSDARG00000075924	heteOverhomo	0.0443694	5.43805	RAPGEF4
ENSDARG00000097651	heteOverhomo	0.0246305	4.3541	tgm8
ENSDARG00000101334	heteOverhomo	0.00329753	3.97973	ctsc
ENSDARG00000094098	heteOverhomo	0.04838	2.23808	si:ch211-278p9.3
ENSDARG00000090889	heteOverhomo	0.0111077	2.42965	LECT2
ENSDARG00000104916	heteOverhomo	0.0296677	3.77676	si:dkey-71l4.4
ENSDARG00000026654	heteOverhomo	0.0436624	2.06284	gosr1
ENSDARG00000004748	heteOverhomo	0.0133019	2.82949	zgc:100868
ENSDARG00000079315	heteOverhomo	0.0141785	6.50793	lpxn
ENSDARG00000061921	heteOverhomo	0.0320768	3.08281	gltpa
ENSDARG00000044612	heteOverhomo	0.0375149	3.91791	c1qb
ENSDARG00000044241	heteOverhomo	0.0153872	2.30766	dram2b
ENSDARG00000092074	heteOverhomo	0.0366607	3.9	hcst
ENSDARG00000117255	heteOverhomo	0.0437979	4.86903	CABZ01066578.1
ENSDARG00000042285	heteOverhomo	0.0232687	22.7221	atp8b3
ENSDARG00000036628	heteOverhomo	0.00345874	5.84832	cd74b
ENSDARG00000105473	heteOverhomo	0.0407439	2.76432	si:cabz01036006.1
ENSDARG00000087099	heteOverhomo	0.0287225	8.50287	si:ch73-106k19.5
ENSDARG00000071560	heteOverhomo	0.0398258	5.30266	dlx4b
ENSDARG00000003091	heteOverhomo	0.0180039	3.85314	oclnb
ENSDARG00000040528	heteOverhomo	0.012248	7.06945	lgals3bpb
ENSDARG00000035719	heteOverhomo	0.0469228	2.04305	arl5c
ENSDARG00000022254	heteOverhomo	0.0187819	2.76161	prkcbb
ENSDARG00000070094	heteOverhomo	0.0387714	2.72261	sytl1
ENSDARG00000068233	heteOverhomo	0.00676602	2.69478	zgc:64051
ENSDARG00000076828	heteOverhomo	0.013597	2.65329	zgc:194101
ENSDARG00000098883	heteOverhomo	0.0224238	2.29438	stac3
ENSDARG00000087178	heteOverhomo	0.0438081	152.917	scpp9
ENSDARG00000019808	heteOverhomo	0.0317746	3.54139	evpla
ENSDARG00000103208	heteOverhomo	0.0458937	4.82573	il17ra1b
ENSDARG00000105438	heteOverhomo	0.0221835	15.702	si:ch1073-220m6.1
ENSDARG00000054340	heteOverhomo	0.0228223	4.1723	sla1a
ENSDARG00000087782	heteOverhomo	0.0240063	5.8791	rnf152
ENSDARG00000062349	heteOverhomo	0.0153239	4.48138	arhgap15
ENSDARG00000074390	heteOverhomo	0.0114905	3.06072	tmem176l.4
ENSDARG00000076189	heteOverhomo	0.00946546	5.47699	ccdc88b
ENSDARG00000108038	heteOverhomo	0.0129963	3.94932	CABZ01109481.1
ENSDARG00000089626	heteOverhomo	0.0245484	2.13698	ptges3b
ENSDARG00000103472	heteOverhomo	0.0258675	612.046	nedd8l
ENSDARG00000003085	heteOverhomo	0.0319634	3.19406	stambpl1
ENSDARG00000089821	heteOverhomo	0.0354675	7.37502	si:dkey-9k7.3
ENSDARG00000010619	heteOverhomo	0.0262446	6.80231	themis
ENSDARG00000040917	heteOverhomo	0.0104591	3.3411	cbfb
ENSDARG00000040072	heteOverhomo	0.00547037	4.00349	scpep1
ENSDARG00000104329	heteOverhomo	0.0245732	17.5124	si:ch73-281k2.5
ENSDARG00000038646	heteOverhomo	0.0228744	5.34421	ftr11
ENSDARG00000044807	heteOverhomo	0.0260062	4.75662	dck
ENSDARG00000057035	heteOverhomo	0.0129539	8.62636	stoml3b
ENSDARG00000012729	heteOverhomo	0.0273494	4.10585	hcls1
ENSDARG00000088595	heteOverhomo	0.0209965	2.87112	crispld2
ENSDARG00000051940	heteOverhomo	0.0497423	2.90201	ugt2a4
ENSDARG00000058939	heteOverhomo	0.0287094	3.0004	b4galnt3b
ENSDARG00000044694	heteOverhomo	0.0256141	3.63416	fybb
ENSDARG00000040178	heteOverhomo	0.0414712	4.01266	havcr1
ENSDARG00000055291	heteOverhomo	0.0288561	3.19139	rab18a
ENSDARG00000059883	heteOverhomo	0.0141499	5.59051	trpv1
ENSDARG00000058090	heteOverhomo	0.0448642	6.0657	cfap57
ENSDARG00000017799	heteOverhomo	0.037539	2.673	tgm1
ENSDARG00000019692	heteOverhomo	0.0358812	2.82462	colq
ENSDARG00000054842	heteOverhomo	0.0226594	7.55673	hsd17b14
ENSDARG00000078125	heteOverhomo	0.0268561	4.20745	rusc1
ENSDARG00000068653	heteOverhomo	0.0390297	4.87849	rhoga
ENSDARG00000062748	heteOverhomo	0.0153072	2.81957	pkn1b
ENSDARG00000024846	heteOverhomo	0.0410562	2.0395	cops8
ENSDARG00000029955	heteOverhomo	0.0180631	2.27005	glb1l
ENSDARG00000003931	heteOverhomo	0.00645245	3.73989	cndp2
ENSDARG00000089413	heteOverhomo	0.0111911	2.82367	mbpb
ENSDARG00000088439	heteOverhomo	0.0244201	2.39452	gm2a
ENSDARG00000039499	heteOverhomo	0.0183218	2.97019	soul2
ENSDARG00000090063	heteOverhomo	0.0143277	3.71066	fa2h
ENSDARG00000103667	heteOverhomo	0.0200791	2.35354	gga3a
ENSDARG00000055283	heteOverhomo	0.0200176	2.1694	id2a
ENSDARG00000099476	heteOverhomo	0.0118945	2.165	zgc:174863
ENSDARG00000079353	heteOverhomo	0.0131731	2.64269	si:ch211-165d12.4
ENSDARG00000093960	heteOverhomo	0.0327253	3.17897	si:dkey-111e8.5
ENSDARG00000097031	heteOverhomo	0.0321642	3.17651	si:ch73-380l3.3
ENSDARG00000000690	heteOverhomo	0.0136092	2.26904	sypl2b
ENSDARG00000010946	heteOverhomo	0.0151025	3.01955	cbsb
ENSDARG00000055589	heteOverhomo	0.0390749	2.91324	s100t
ENSDARG00000071586	heteOverhomo	0.0161975	3.98344	tgfbi
ENSDARG00000034534	heteOverhomo	0.0384859	2.71163	atp6v1aa
ENSDARG00000006468	heteOverhomo	0.0149517	3.24349	grap2a
ENSDARG00000053530	heteOverhomo	0.037947	2.05485	cyp4f3
ENSDARG00000071250	heteOverhomo	0.0465701	6.44727	tmem79a
ENSDARG00000077103	heteOverhomo	0.0199395	5.30744	sema4aa
ENSDARG00000015278	heteOverhomo	0.0162811	2.31146	plxnc1
ENSDARG00000052188	heteOverhomo	0.0415614	11.0636	znf541
ENSDARG00000078748	heteOverhomo	0.0465886	4.23579	si:ch211-137a8.4
ENSDARG00000010792	heteOverhomo	0.0157774	2.9689	cdc25b
ENSDARG00000023967	heteOverhomo	0.0142822	2.12586	atp6v1c1a
ENSDARG00000101051	heteOverhomo	0.0355642	3.66706	ctsbb
ENSDARG00000034588	heteOverhomo	0.0117752	2.39413	scn4ab
ENSDARG00000074680	heteOverhomo	0.0395308	2.24807	rims1a
ENSDARG00000071648	heteOverhomo	0.0494978	2.1176	zgc:113298
ENSDARG00000040812	heteOverhomo	0.0113048	13.0507	ncf4
ENSDARG00000046092	heteOverhomo	0.0348254	8.45035	si:ch211-283g2.3
ENSDARG00000024575	heteOverhomo	0.0426872	4.40197	kif26bb
ENSDARG00000105068	heteOverhomo	0.0233335	3.51631	SMIM22
ENSDARG00000105615	heteOverhomo	0.0369587	3.98172	si:ch211-196f2.6
ENSDARG00000099493	heteOverhomo	0.0444549	6.18798	CR847906.1
ENSDARG00000054827	heteOverhomo	0.0121837	9.4543	ssuh2.4
ENSDARG00000098899	heteOverhomo	0.00623212	2.75826	zmp:0000001082
ENSDARG00000042683	heteOverhomo	0.0192027	5.32158	si:dkey-15j16.3
ENSDARG00000038822	heteOverhomo	0.010177	4.62351	mrc1b
ENSDARG00000026017	heteOverhomo	0.015146	3.40737	xpnpep2
ENSDARG00000022315	heteOverhomo	0.00852875	2.39199	atp6v1g1
ENSDARG00000078114	heteOverhomo	0.00576668	2.65753	si:ch73-237c6.1
ENSDARG00000029747	heteOverhomo	0.0247421	5.60943	mep1a.1
ENSDARG00000035420	heteOverhomo	0.0234727	2.15842	ophn1
ENSDARG00000039949	heteOverhomo	0.0437764	2.023	fibina
ENSDARG00000007018	heteOverhomo	0.0499722	4.5365	ms4a17a.6
ENSDARG00000012271	heteOverhomo	0.0402079	2.37657	pacc1
ENSDARG00000005464	heteOverhomo	0.0230841	3.17165	dnase1l1
ENSDARG00000004059	heteOverhomo	0.035125	4.70153	galk2
ENSDARG00000042732	heteOverhomo	0.0370465	2.16674	tmem189
ENSDARG00000019062	heteOverhomo	0.0116221	2.62901	arpc5b
ENSDARG00000075748	heteOverhomo	0.00636235	3.24777
ENSDARG00000093857	heteOverhomo	0.0142495	4.90168	si:dkey-79f11.10
ENSDARG00000104120	heteOverhomo	0.0169464	2.61211	LO018260.1
ENSDARG00000103520	heteOverhomo	0.0312538	7.48908	si:dkey-148a17.5
ENSDARG00000040474	heteOverhomo	0.0162338	9.31787	snx10b
ENSDARG00000092106	heteOverhomo	0.0452115	34.7594	si:ch211-214p13.8
ENSDARG00000094560	heteOverhomo	0.0429464	24.3345	BX005254.2
ENSDARG00000101914	heteOverhomo	0.0166083	2.73944	metrnla
ENSDARG00000055400	heteOverhomo	0.0285377	8.23059	si:dkey-56f14.7
ENSDARG00000035559	heteOverhomo	0.0171835	2.06616	tp53
ENSDARG00000040628	heteOverhomo	0.0253221	2.49276	zgc:110333
ENSDARG00000021794	heteOverhomo	0.0332819	4.11363	hmmr
ENSDARG00000089602	heteOverhomo	0.0372955	5.49575	si:dkey-217f16.1
ENSDARG00000093622	heteOverhomo	0.037547	3.04195	spc24
ENSDARG00000098004	heteOverhomo	0.0376159	3.00812	ftr91
ENSDARG00000095448	heteOverhomo	0.043906	3.42128	ftr30
ENSDARG00000074254	heteOverhomo	0.0289801	2.40273	abcb6b
ENSDARG00000115299	heteOverhomo	0.030192	3.94192	si:ch211-227e10.3
ENSDARG00000053204	heteOverhomo	0.0287011	3.31312	snx22
ENSDARG00000033009	heteOverhomo	0.00650768	6.56229	h3f3c
ENSDARG00000079416	heteOverhomo	0.0381346	5.53734	zgc:174895
ENSDARG00000071437	heteOverhomo	0.00410764	4.3428	ptprc
ENSDARG00000104185	heteOverhomo	0.0199574	6.94386	AL831726.2
ENSDARG00000075725	heteOverhomo	0.0241633	3.88096	cep152
ENSDARG00000095673	heteOverhomo	0.0203486	6.50427	si:dkey-79f11.8
ENSDARG00000101469	heteOverhomo	0.0169809	7.19839	si:dkey-56m15.2
ENSDARG00000026350	heteOverhomo	0.0121359	5.2251	wasb
ENSDARG00000033227	heteOverhomo	0.0184467	6.90072	lect2l
ENSDARG00000086332	heteOverhomo	0.0428763	2.15515	bri3
ENSDARG00000099902	heteOverhomo	0.0333617	2.41307	il17rc
ENSDARG00000079372	heteOverhomo	0.0193113	4.95448	si:ch211-264f5.6
ENSDARG00000026417	heteOverhomo	0.0443049	23.5286	ccr12b.2
ENSDARG00000110173	heteOverhomo	0.0198734	9.86614	BX323861.3
ENSDARG00000096449	heteOverhomo	0.0359856	2.57757	si:ch211-194e1.7
ENSDARG00000015890	heteOverhomo	0.0178887	2.77055	mafa
ENSDARG00000035415	heteOverhomo	0.0229154	3.88303	ptger4b
ENSDARG00000062864	heteOverhomo	0.0142121	5.07343	gk5
ENSDARG00000009673	heteOverhomo	0.028826	4.09736	si:ch211-197g15.6
ENSDARG00000006757	heteOverhomo	0.019244	2.22062	klhl41b
ENSDARG00000022841	heteOverhomo	0.0312475	2.78738	ptk2ba
ENSDARG00000097639	heteOverhomo	0.0315739	4.65325	si:ch73-265h17.4
ENSDARG00000104041	heteOverhomo	0.0460046	2.42916	CR388132.2
ENSDARG00000104197	heteOverhomo	0.020002	3.60417	ptpn22
ENSDARG00000068219	heteOverhomo	0.0259306	3.06622	b3gnt2l
ENSDARG00000094012	heteOverhomo	0.0268935	2.60388	si:dkey-192g7.3
ENSDARG00000016505	heteOverhomo	0.0241132	5.84707	apbb1ip
ENSDARG00000101775	heteOverhomo	0.043018	8.97139	zgc:172014
ENSDARG00000019207	heteOverhomo	0.0202685	8.83764	abo
ENSDARG00000092584	heteOverhomo	0.0183262	3.11355	si:ch1073-385f13.3
ENSDARG00000099597	heteOverhomo	0.0373018	6.44969	si:dkey-211i20.5
ENSDARG00000068763	heteOverhomo	0.0116653	2.90343	plcg2
ENSDARG00000098108	heteOverhomo	0.0304389	2.33398	dusp2
ENSDARG00000094451	heteOverhomo	0.035532	3.36447	cfp
ENSDARG00000034705	heteOverhomo	0.0455241	6.69244	pvalb7
ENSDARG00000096898	heteOverhomo	0.0433688	2.48936	CR925728.1
ENSDARG00000010572	heteOverhomo	0.0487001	2.12614	slc25a25a
ENSDARG00000003699	heteOverhomo	0.036755	2.31047	atp7a
ENSDARG00000016526	heteOverhomo	0.0458349	3.06792	gata3
ENSDARG00000013430	heteOverhomo	0.0379796	6.66089	bhmt
ENSDARG00000076386	heteOverhomo	0.0209142	2.478	epdl1
ENSDARG00000079345	heteOverhomo	0.035313	2.5472	si:ch211-217k17.10
ENSDARG00000087697	heteOverhomo	0.0215501	2.19608	lpl
ENSDARG00000059053	heteOverhomo	0.000304284	3.60435	slc13a4
ENSDARG00000094041	heteOverhomo	5.36315e-07	6.28958	krt17
ENSDARG00000104721	heteOverhomo	0	131.37	si:dkey-203a12.9
ENSDARG00000037533	heteOverhomo	0.00147302	254.196	mep1b
ENSDARG00000096906	heteOverhomo	4.03416e-05	3.87309	si:dkey-7i4.24
ENSDARG00000062688	heteOverhomo	2.54797e-05	105.477	gpnmb
ENSDARG00000073728	heteOverhomo	0.000742323	136.038	gal3st3
ENSDARG00000012788	heteOverhomo	0.0029307	13.673	foxa3
ENSDARG00000075189	heteOverhomo	0.00905242	2.88155	cntnap5b
ENSDARG00000037495	heteOverhomo	0.0225848	7.30573	rtn4rl2b
ENSDARG00000042894	heteOverhomo	0.0193771	2.29231	tyms
ENSDARG00000117520	heteOverhomo	0.0137329	17.4413	FO393424.4
ENSDARG00000024488	heteOverhomo	0.00953567	2.55327	top2a
ENSDARG00000076838	heteOverhomo	0.000323184	90.4675	apom
ENSDARG00000104359	heteOverhomo	5.89528e-14	77.0616	anxa1c
ENSDARG00000078206	heteOverhomo	0.00815552	2.81054	zgc:171506
ENSDARG00000035907	heteOverhomo	3.80838e-05	5.10406	fam49al
ENSDARG00000115690	heteOverhomo	0.00239012	146.166	zgc:101806
ENSDARG00000070755	heteOverhomo	0.000356482	169.797	ccr11.1
ENSDARG00000074852	heteOverhomo	0.00656011	3.81919	myo15b
ENSDARG00000037473	heteOverhomo	0.0456336	21.7223	cd79a
ENSDARG00000026049	heteOverhomo	0.00370963	2.29599	mxf
ENSDARG00000025783	heteOverhomo	0.0313059	21.2557	si:ch211-125e6.11
ENSDARG00000028780	heteOverhomo	0.00824652	5.20727	gzmk
ENSDARG00000100900	heteOverhomo	0.00134648	2.41863	si:ch211-183d5.2
ENSDARG00000002831	heteOverhomo	0.000134458	3.03335	col4a4
ENSDARG00000057323	heteOverhomo	0.0357555	3.0688	e2f8
ENSDARG00000113320	heteOverhomo	0.0123779	2.2041	si:dkey-88n24.5
ENSDARG00000100265	heteOverhomo	0.00147302	600.23	rhcgb
ENSDARG00000115887	heteOverhomo	0.00297569	5.87433	CABZ01021532.1
ENSDARG00000074563	heteOverhomo	0.0370805	3.99183	gpr37a
ENSDARG00000023151	heteOverhomo	9.899e-08	28580	ucp1
ENSDARG00000017744	heteOverhomo	0.0253511	3.36761	smc2
ENSDARG00000059049	heteOverhomo	1.6077e-06	11.4003	zgc:174904
ENSDARG00000011163	heteOverhomo	0.00041756	11.49	sema3fa
ENSDARG00000070427	heteOverhomo	3.1315e-08	28.555	s100v1
ENSDARG00000060439	heteOverhomo	0.00035492	1167.39	clcn2c
ENSDARG00000099399	heteOverhomo	1.16581e-08	76.3057	thrsp
ENSDARG00000043719	heteOverhomo	1.73004e-07	428.306	c3a.6
ENSDARG00000100662	heteOverhomo	4.91829e-13	16.6054	cxcl11.1
ENSDARG00000095843	heteOverhomo	0.0255342	2.314	col24a1
ENSDARG00000011519	heteOverhomo	5.74134e-06	105.485	myl4
ENSDARG00000001993	heteOverhomo	0	239.121	myhb
ENSDARG00000074476	heteOverhomo	0.000189676	559.719	odam
ENSDARG00000042293	heteOverhomo	0.000464631	401.049	ca4b
ENSDARG00000101138	heteOverhomo	1.23404e-11	29.0974	BX323596.1
ENSDARG00000008637	heteOverhomo	4.4866e-07	27.3236	mttp
ENSDARG00000095803	heteOverhomo	0.0491565	3.01968	BX649485.3
ENSDARG00000059410	heteOverhomo	0.0407135	14.5568	ccr12b.1
ENSDARG00000052057	heteOverhomo	0.0378947	6.26404	pcolceb
ENSDARG00000030896	heteOverhomo	8.94942e-06	15.9881	foxq1a
ENSDARG00000031976	heteOverhomo	0.0168547	15.1006	nos2b
ENSDARG00000078069	heteOverhomo	0.0019229	2.98948	rrm2
ENSDARG00000111097	heteOverhomo	0.0201714	3.95703	si:ch73-106l15.2
ENSDARG00000006220	heteOverhomo	2.56896e-06	13.2498	ugt1a1
ENSDARG00000092858	heteOverhomo	0.0109871	32.8995	si:ch1073-126c3.2
ENSDARG00000031885	heteOverhomo	0.00493983	7.18984	psmb12
ENSDARG00000099470	heteOverhomo	0	431.462	muc5.3
ENSDARG00000076228	heteOverhomo	0.0440496	3.10876	kif2c
ENSDARG00000006207	heteOverhomo	0.00208871	8.94537	gpx1b
ENSDARG00000090119	heteOverhomo	0.0379534	13.3476	tlr8a
ENSDARG00000077688	heteOverhomo	0.00313201	370.666	cpo
ENSDARG00000026236	heteOverhomo	0.0153275	20.3776	zgc:56585
ENSDARG00000056591	heteOverhomo	0.00546787	100.59	gucy1b2
ENSDARG00000034080	heteOverhomo	0.0242085	2.9208	plcd1b
ENSDARG00000100099	heteOverhomo	0.00898411	12.5076	si:dkey-238o14.1
ENSDARG00000012632	heteOverhomo	0.0130245	10.4863	zgc:92749
ENSDARG00000024789	heteOverhomo	0.0151167	5.85505	mxc
ENSDARG00000086254	heteOverhomo	0.00239288	7.37502	hhla2b.2
ENSDARG00000076789	heteOverhomo	0.0065468	6.03848	cx32.2
ENSDARG00000001303	heteOverhomo	0.0357771	7.70592	psmb8a
ENSDARG00000007988	heteOverhomo	0.0462385	60.9457	masp2
ENSDARG00000033355	heteOverhomo	5.96436e-07	7.0485	zgc:101699
ENSDARG00000094894	heteOverhomo	0.00111617	124.222	tyrobp
ENSDARG00000097959	heteOverhomo	6.95286e-05	2.91332	si:dkey-248g15.3
ENSDARG00000015866	heteOverhomo	0.000365905	223.026	apoa2
ENSDARG00000092730	heteOverhomo	0.0259961	41.5113	enam
ENSDARG00000108535	heteOverhomo	0.0103988	2.44223	CABZ01072077.1
ENSDARG00000026348	heteOverhomo	0.0132681	26.3196	csad
ENSDARG00000060049	heteOverhomo	0.0101926	4.00447	zgc:195075
ENSDARG00000101088	heteOverhomo	0.00248352	122.534	si:ch73-359m17.5
ENSDARG00000105494	heteOverhomo	0.030192	9.5632	si:ch211-113d11.8
ENSDARG00000098787	heteOverhomo	0.0052941	14.0592	cd7al
ENSDARG00000012347	heteOverhomo	0.0134597	4.03239	nacad
ENSDARG00000101817	heteOverhomo	0.00248333	3.5123	si:dkey-5i16.5
ENSDARG00000036237	heteOverhomo	0.00436207	6.4595	slc27a2a
ENSDARG00000012972	heteOverhomo	0.0303445	2.20079	cfl1l
ENSDARG00000061446	heteOverhomo	0.0445675	2.74869	smap2
ENSDARG00000057787	heteOverhomo	4.25296e-05	3.20684	itgae.2
ENSDARG00000013522	heteOverhomo	0.00289243	54.5999	pck1
ENSDARG00000092423	heteOverhomo	0.000172479	4.84786	cxcl11.5
ENSDARG00000105351	heteOverhomo	0.00035492	303.147	si:ch211-113d11.6
ENSDARG00000021787	heteOverhomo	0.0394168	2.02579	abcb5
ENSDARG00000091712	heteOverhomo	6.71756e-05	9.93437	si:dkey-238d18.5
ENSDARG00000074363	heteOverhomo	0.000395903	3.20404	TTC9
ENSDARG00000086550	heteOverhomo	0.00839722	4.63497	dbf4b
ENSDARG00000063153	heteOverhomo	9.26147e-05	299.771	bcl11ab
ENSDARG00000098591	heteOverhomo	0.00831067	2.91604	tubb2b
ENSDARG00000053269	heteOverhomo	2.07312e-05	10.0192	slc2a15b
ENSDARG00000009844	heteOverhomo	2.33147e-15	89.6472	dusp23a
ENSDARG00000102277	heteOverhomo	0.0442913	2.48754	lama1
ENSDARG00000092170	heteOverhomo	0.000194899	224.438	apoc1
ENSDARG00000094246	heteOverhomo	0.00460218	8.34943	si:dkey-222h21.10
ENSDARG00000076221	heteOverhomo	0.0419185	2.72184	fthl28
ENSDARG00000030778	heteOverhomo	0.000222772	347.034	BX323854.1
ENSDARG00000071306	heteOverhomo	1.48626e-05	293.019	gip
ENSDARG00000052905	heteOverhomo	1.91247e-07	94.9385	zgc:165423
ENSDARG00000089873	heteOverhomo	0.00036824	2.97793	socs1b
ENSDARG00000034211	heteOverhomo	4.68979e-06	21.7499	capn2l
ENSDARG00000056443	heteOverhomo	0.0029704	37.6557	zgc:152753
ENSDARG00000059056	heteOverhomo	0.0453743	17.6218	ft1
ENSDARG00000055192	heteOverhomo	4.89198e-09	637.365	zgc:136930
ENSDARG00000092155	heteOverhomo	0.00105916	138.459	apoc2
ENSDARG00000020084	heteOverhomo	0.0312709	39.3451	tg
ENSDARG00000056026	heteOverhomo	0.00929794	5.57657	tprg1
ENSDARG00000100669	heteOverhomo	0.00163177	2.63989	si:dkey-61p9.9
ENSDARG00000099200	heteOverhomo	0.00410672	30.6333	zgc:123103
ENSDARG00000091730	heteOverhomo	6.43939e-11	6.61674	gig2l
ENSDARG00000052207	heteOverhomo	0.0412853	1624.83	c3a.3
ENSDARG00000099492	heteOverhomo	0.00109462	3.80192	CR927215.1
ENSDARG00000033587	heteOverhomo	0.00454611	5.14351	CABZ01088134.1
ENSDARG00000002986	heteOverhomo	0.000955099	40.0436	gda
ENSDARG00000087554	heteOverhomo	0.00330813	3.56027	cdk1
ENSDARG00000041540	heteOverhomo	0.0150071	2.92425	sult1st2
ENSDARG00000100219	heteOverhomo	0.000170946	4.00956	si:dkey-264f17.1
ENSDARG00000019532	heteOverhomo	0.015853	7.664	fads2
ENSDARG00000079843	heteOverhomo	0.0130805	5.64393	igl4v8
ENSDARG00000056762	heteOverhomo	0.000912977	169.797	zgc:172079
ENSDARG00000074457	heteOverhomo	0.00449412	110.718	si:dkey-96f10.1
ENSDARG00000098620	heteOverhomo	0.0492224	2.93971	si:ch211-188p14.2
ENSDARG00000096241	heteOverhomo	0.000142424	178.237	ighv7-1
ENSDARG00000075859	heteOverhomo	0.00106964	12.7909	mcf2la
ENSDARG00000100019	heteOverhomo	0.00811581	5.96669	arhgap11a
ENSDARG00000103878	heteOverhomo	0.000554322	21.61	anpepb
ENSDARG00000076404	heteOverhomo	0.0308543	12.075	mctp1a
ENSDARG00000116565	heteOverhomo	0.0306772	26.8712	CT583723.2
ENSDARG00000022698	heteOverhomo	8.49908e-05	20.3655	lad1
ENSDARG00000054753	heteOverhomo	4.68844e-08	21.6785	col10a1a
ENSDARG00000068910	heteOverhomo	1.39001e-05	8.95469	nos1
ENSDARG00000093803	heteOverhomo	0.00613756	2.51003	si:dkey-196n19.2
ENSDARG00000003411	heteOverhomo	0.00238776	227.188	foxa2
ENSDARG00000053836	heteOverhomo	1.34805e-05	3.4928	si:ch211-284o19.8
ENSDARG00000117807	heteOverhomo	0.0248526	3.54875	BX908744.2
ENSDARG00000071076	heteOverhomo	0.00104392	8.39165	ldhbb
ENSDARG00000104795	heteOverhomo	7.84059e-06	3.66347	cxcl8a
ENSDARG00000015662	heteOverhomo	0.000101442	2.7444	pla2g12b
ENSDARG00000031929	heteOverhomo	0.00593521	6.79843	stard14
ENSDARG00000062483	heteOverhomo	0.00107397	3.0049	lyve1b
ENSDARG00000029230	heteOverhomo	0.00238776	5404.2	pnp4b
ENSDARG00000093476	heteOverhomo	0.0406063	4.12821	si:dkey-175d9.2
ENSDARG00000058381	heteOverhomo	0.00100676	168.109	zgc:171775
ENSDARG00000058699	heteOverhomo	0.00577597	29.8805	tmeff2b
ENSDARG00000029356	heteOverhomo	0.0387649	3.08449	mboat1
ENSDARG00000009018	heteOverhomo	2.8397e-09	41.4941	rhbg
ENSDARG00000062821	heteOverhomo	0.0114323	4.44293	slc6a15
ENSDARG00000079987	heteOverhomo	0.000570832	121.89	igl3v5
ENSDARG00000070913	heteOverhomo	0.0056213	53.3693	sox2
ENSDARG00000022139	heteOverhomo	8.76693e-07	77.1843	ocstamp
ENSDARG00000101816	heteOverhomo	0.0300414	5.58984	col5a3b
ENSDARG00000089901	heteOverhomo	0.0182175	206.933	si:ch211-261n11.8
ENSDARG00000104200	heteOverhomo	0.00969655	15.3742	BX901923.2
ENSDARG00000054929	heteOverhomo	0.023319	9.46167	zgc:110540
ENSDARG00000052688	heteOverhomo	0.0141643	2.67751	paqr5b
ENSDARG00000093640	heteOverhomo	0.00238776	198.493	ugt5a2
ENSDARG00000040466	heteOverhomo	2.43174e-07	44.8083	vil1
ENSDARG00000094488	heteOverhomo	0.00244378	10.9303	BX510923.1
ENSDARG00000111606	heteOverhomo	0.00337002	23.6665	smyhc2
ENSDARG00000103207	heteOverhomo	0.00477185	3.58289	rab11fip4b
ENSDARG00000075354	heteOverhomo	0.0451129	2.85243	espl1
ENSDARG00000004643	heteOverhomo	0.0226354	5.87496	cdhr1a
ENSDARG00000062363	heteOverhomo	0.00986004	8.20746	phex
ENSDARG00000098700	heteOverhomo	0.0355493	2.57384	il1b
ENSDARG00000093779	heteOverhomo	0.00142164	8.03467	cxcl11.6
ENSDARG00000056111	heteOverhomo	0.014064	2.37372	lmod1a
ENSDARG00000087012	heteOverhomo	3.53466e-09	20.9111	BX004816.2
ENSDARG00000007739	heteOverhomo	0.0138914	199.927	atp1a1a.2
ENSDARG00000096979	heteOverhomo	0.00389887	10.7212	NPC2
ENSDARG00000105001	heteOverhomo	0.00494166	8.59671	zgc:91999
ENSDARG00000004658	heteOverhomo	0.00115017	2.5675	zgc:101810
ENSDARG00000076586	heteOverhomo	1.75211e-10	5.17313	csf2rb
ENSDARG00000062510	heteOverhomo	0.0117108	2.49566	bcl11ba
ENSDARG00000096424	heteOverhomo	1.46267e-05	111.76	ighv2-2
ENSDARG00000111188	heteOverhomo	0.0173782	3.62206	cdaa
ENSDARG00000042780	heteOverhomo	4.75486e-12	375.49	apoba
ENSDARG00000042296	heteOverhomo	0.00437651	10.3489	dlx5a
ENSDARG00000073961	heteOverhomo	1.05807e-06	36.9901	si:ch211-160j14.2
ENSDARG00000076833	heteOverhomo	4.55459e-06	16.0989	atp1b1b
ENSDARG00000012076	heteOverhomo	0.000257456	65.2408	apoa1a
ENSDARG00000100764	heteOverhomo	0.0118061	34.7594	zfyve9b
ENSDARG00000104312	heteOverhomo	0.0431739	16.4373	CT573342.2
ENSDARG00000020946	heteOverhomo	0.0191268	7.78889	auts2b
ENSDARG00000102456	heteOverhomo	5.95272e-06	199.976	cfhl4
ENSDARG00000113899	heteOverhomo	0.00585019	2.81983	ARF5
ENSDARG00000012422	heteOverhomo	0.0174059	41.8176	col11a2
ENSDARG00000013056	heteOverhomo	0.000101925	9.74883	itpk1a
ENSDARG00000116725	heteOverhomo	0.0250588	13.1822	CABZ01114053.1
ENSDARG00000101423	heteOverhomo	0.000513532	28.0532	cyp2y3
ENSDARG00000060609	heteOverhomo	9.7005e-06	233.94	cd109
ENSDARG00000002403	heteOverhomo	0.0426533	2.3856	nusap1
ENSDARG00000117599	heteOverhomo	0.0470937	6.06547	CABZ01068842.1
ENSDARG00000069946	heteOverhomo	0.0206703	2.13289	itga6b
ENSDARG00000056369	heteOverhomo	0.000221049	14.6549	ufsp2
ENSDARG00000068966	heteOverhomo	3.40838e-14	121.037	si:ch211-261n11.7
ENSDARG00000089333	heteOverhomo	0.000226327	4.57513	si:ch211-198c19.1
ENSDARG00000114984	heteOverhomo	3.83835e-07	291.331	si:dkey-234i14.13
ENSDARG00000060397	heteOverhomo	0.0141178	3.65062	hhip
ENSDARG00000113309	heteOverhomo	0.000140424	266.012	ighv9-2
ENSDARG00000002479	heteOverhomo	0.0106682	3.84698	ercc6l
ENSDARG00000010673	heteOverhomo	0.0086754	4.28018	trim16
ENSDARG00000089936	heteOverhomo	0.000314052	9.48616	selenow2b
ENSDARG00000096863	heteOverhomo	0.00132728	2.60851	si:ch73-380l3.4
ENSDARG00000038106	heteOverhomo	0.0368072	5.77943	slc37a4a
ENSDARG00000031422	heteOverhomo	0.0228433	2.81811	igfbp2b
ENSDARG00000091817	heteOverhomo	0.0210283	2.82739	CR391998.1
ENSDARG00000100739	heteOverhomo	3.48831e-05	25.5429	CABZ01052573.1
ENSDARG00000041645	heteOverhomo	8.68594e-05	28.8202	sb:cb37
ENSDARG00000026764	heteOverhomo	0.000214946	20.5559	ahsg1
ENSDARG00000086569	heteOverhomo	5.94579e-06	8.60561	zgc:172051
ENSDARG00000003313	heteOverhomo	4.93396e-05	12.3433	eps8l1b
ENSDARG00000098928	heteOverhomo	0.00793881	6.80384	si:ch211-196h24.1
ENSDARG00000042707	heteOverhomo	4.98589e-06	4.55468	cx30.3
ENSDARG00000089177	heteOverhomo	0.019898	11.136	cyp46a1.3
ENSDARG00000093098	heteOverhomo	0.00307097	4.38079	ccl34b.8
ENSDARG00000040224	heteOverhomo	0.0380428	4.57903	krcp
ENSDARG00000040497	heteOverhomo	0.0382846	73.5828	BX004816.1
ENSDARG00000042291	heteOverhomo	0.00344863	107.342	dlx6a
ENSDARG00000045592	heteOverhomo	3.42282e-12	190.355	tnni2a.1
ENSDARG00000102729	heteOverhomo	0.00120699	8.95469	SAMD9
ENSDARG00000099546	heteOverhomo	0.000875603	11.1935	kynu
ENSDARG00000055644	heteOverhomo	0.0281379	168.109	prss60.2
ENSDARG00000040045	heteOverhomo	0.0042095	2.37733	cldn1
ENSDARG00000098602	heteOverhomo	0.0327957	2.63836	CABZ01001434.1
ENSDARG00000094706	heteOverhomo	3.285e-07	14.4057	cxcl11.6
ENSDARG00000075334	heteOverhomo	5.01878e-06	47.054	arhgap32a
ENSDARG00000053829	heteOverhomo	0.000912633	252.508	pax9
ENSDARG00000069503	heteOverhomo	2.9593e-05	9.41951	cldnh
ENSDARG00000042010	heteOverhomo	4.71592e-06	24.2657	pklr
ENSDARG00000052997	heteOverhomo	0.00200509	3.08572	sema4e
ENSDARG00000011449	heteOverhomo	0.0238619	3.23918	fes
ENSDARG00000069988	heteOverhomo	0.0483435	5.9121	arid6
ENSDARG00000068181	heteOverhomo	1.40687e-12	117.47	dpep1
ENSDARG00000055290	heteOverhomo	0.00187144	2.65888	mpeg1.1
ENSDARG00000004141	heteOverhomo	0.000186066	72.6171	DHRS11
ENSDARG00000039577	heteOverhomo	0.000515051	2.80228	ptk2bb
ENSDARG00000005704	heteOverhomo	0.0454433	2.33869	eps8l3b
ENSDARG00000014320	heteOverhomo	0.04624	7.63372	gucy2c
ENSDARG00000113386	heteOverhomo	0.013006	4.28551	LO018432.1
ENSDARG00000093193	heteOverhomo	0.00164062	43.7688	chia.6
ENSDARG00000042021	heteOverhomo	0.00782563	2.64734	mapk12a
ENSDARG00000074749	heteOverhomo	0.000341598	7.56408	abca12
ENSDARG00000075598	heteOverhomo	0.0250776	19.5677	ambn
ENSDARG00000091233	heteOverhomo	0.0134243	10.5514	FP236356.1
ENSDARG00000103852	heteOverhomo	0.0260443	2.89622	pigrl4.2
ENSDARG00000100334	heteOverhomo	0.00433971	6.68758	lat
ENSDARG00000045835	heteOverhomo	0.0104124	3760.11	si:dkey-14d8.6
ENSDARG00000102146	heteOverhomo	2.8654e-05	3.17549	si:ch211-69b7.6
ENSDARG00000070537	heteOverhomo	0.0459169	6.60733	stmn2b
ENSDARG00000116367	heteOverhomo	0.0436197	4.97944	si:dkey-51d8.1
ENSDARG00000094284	heteOverhomo	0.0384579	2.1385	si:dkey-58f10.10
ENSDARG00000094910	heteOverhomo	7.04466e-07	126.322	si:dkey-22i16.7
ENSDARG00000098491	heteOverhomo	4.99647e-07	313.275	BX682557.1
ENSDARG00000036876	heteOverhomo	0.00154099	5.93516	zgc:153284
ENSDARG00000075159	heteOverhomo	0.0234334	8.98224	meltf
ENSDARG00000013685	heteOverhomo	1.31275e-05	14.0547	vsig8b
ENSDARG00000018048	heteOverhomo	0.00107147	2.44957	zgc:171704
ENSDARG00000029069	heteOverhomo	0.037074	3.94362	tnni2a.4
ENSDARG00000095193	heteOverhomo	6.20318e-10	75.2195	si:dkey-23c22.7
ENSDARG00000073844	heteOverhomo	0.0263484	4.34881	si:dkey-85k7.10
ENSDARG00000003399	heteOverhomo	0.00388666	176.549	fgf8a
ENSDARG00000090346	heteOverhomo	0.000172907	2.92487	zmp:0000000991
ENSDARG00000014685	heteOverhomo	0.0212336	2.80373	esco2
ENSDARG00000088641	heteOverhomo	1.39758e-05	131.457	grn2
ENSDARG00000116047	heteOverhomo	0.0202542	7.30904	CU459094.3
ENSDARG00000076862	heteOverhomo	0.00549265	24.6316	gask1a
ENSDARG00000024211	heteOverhomo	0.000259482	114.094	ifng1
ENSDARG00000062820	heteOverhomo	0.00298144	2.76967	irgf3
ENSDARG00000111833	heteOverhomo	0.0386569	6.6182	CABZ01046996.1
ENSDARG00000100781	heteOverhomo	0.000359292	146.166	col28a2b
ENSDARG00000055036	heteOverhomo	0.0109871	86.4817	itih3a
ENSDARG00000058538	heteOverhomo	1.9085e-05	4.32308	alcamb
ENSDARG00000008186	heteOverhomo	0.0146789	3.00753	syk
ENSDARG00000056330	heteOverhomo	0.00947664	144.478	mhc2dbb
ENSDARG00000099562	heteOverhomo	0.000912633	232.252	lygl2
ENSDARG00000117485	heteOverhomo	0.0022469	2.76472	FO681323.1
ENSDARG00000061383	heteOverhomo	2.51101e-05	148.744	serpinf2b
ENSDARG00000089310	heteOverhomo	0.0171111	1174.14	gc
ENSDARG00000002494	heteOverhomo	0.00776649	2.53222	itgb6
ENSDARG00000102945	heteOverhomo	0.0051585	27.5273	ccl39.2
ENSDARG00000091116	heteOverhomo	0.00496357	478.764	pkhd1l1
ENSDARG00000090380	heteOverhomo	0.00373242	6.8792	gzma
ENSDARG00000022372	heteOverhomo	5.10477e-05	3.81919	kng1
ENSDARG00000104108	heteOverhomo	2.68143e-06	3.14605	slco1d1
ENSDARG00000094055	heteOverhomo	0.0495388	75.2707	si:dkey-88l16.3
ENSDARG00000093689	heteOverhomo	0.00437528	180.764	FP016018.1
ENSDARG00000005462	heteOverhomo	0.0425602	3.13902	kif4
ENSDARG00000012694	heteOverhomo	0.00146202	6.26956	c3a.1
ENSDARG00000096276	heteOverhomo	1.99497e-08	282.762	ighv6-1
ENSDARG00000052063	heteOverhomo	0.0447299	5.00869	col4a5
ENSDARG00000091888	heteOverhomo	0.00434221	15.0533	si:dkeyp-69c1.9
ENSDARG00000045391	heteOverhomo	0.000655093	124.992	cd226
ENSDARG00000097815	heteOverhomo	0.0468106	3.68112	CU928129.2
ENSDARG00000053853	heteOverhomo	1.65758e-07	285.714	slc13a2
ENSDARG00000035958	heteOverhomo	5.61347e-07	30.5463	tnni2b.1
ENSDARG00000020788	heteOverhomo	0.0181923	6.78386	sla2
ENSDARG00000038439	heteOverhomo	0.00128822	228.345	fabp10a
ENSDARG00000113346	heteOverhomo	0	180.955	zgc:153659
ENSDARG00000105153	heteOverhomo	0.0015881	125.91	ifitm5
ENSDARG00000029476	heteOverhomo	0.0229159	8.05983	ldlra
ENSDARG00000096933	heteOverhomo	0.0330539	3.54875	si:ch211-135n15.2
ENSDARG00000001909	heteOverhomo	3.32219e-05	20.1125	vill
ENSDARG00000099138	heteOverhomo	0.00417719	10.2503	btr29
ENSDARG00000099803	heteOverhomo	0.0278611	17.4521	pik3c2g
ENSDARG00000016607	heteOverhomo	0.00162242	3.91029	echdc2
ENSDARG00000024865	heteOverhomo	0.037307	4.25123	dscama
ENSDARG00000044254	heteOverhomo	0.00215149	2.43154	anxa3b
ENSDARG00000116259	heteOverhomo	0.0243697	107.052	chia.6
ENSDARG00000103308	heteOverhomo	0.00415821	68.9054	mst1
ENSDARG00000018743	heteOverhomo	0.000836957	4.18627	scamp5a
ENSDARG00000075723	heteOverhomo	0.00255121	7.98635	si:dkey-242e21.3
ENSDARG00000037790	heteOverhomo	0.00443005	41.2759	pvalb8
ENSDARG00000102514	heteOverhomo	0.0123303	7.59348	BX323596.2
ENSDARG00000030289	heteOverhomo	3.87804e-06	4.69265	jag1a
ENSDARG00000075932	heteOverhomo	0.00590264	18.174	si:ch73-211l2.3
ENSDARG00000058160	heteOverhomo	0.000532549	6.39264	tnfaip2b
ENSDARG00000103034	heteOverhomo	9.5976e-06	532.711	CABZ01068499.1
ENSDARG00000098843	heteOverhomo	0.000326958	16.0058	FQ311879.1
ENSDARG00000036422	heteOverhomo	5.50872e-07	73.5828	ntn5
ENSDARG00000005616	heteOverhomo	0.0461694	1349.69	bfb
ENSDARG00000053684	heteOverhomo	0.00345815	10.309	aldob
ENSDARG00000099185	heteOverhomo	0.0225837	182.623	chia.2
ENSDARG00000098478	heteOverhomo	1.40101e-11	79.0901	FO704758.1
ENSDARG00000059993	heteOverhomo	2.18738e-07	5.10474	trpm4a
ENSDARG00000104850	heteOverhomo	0.0468025	6.62316	si:ch211-215p11.1
ENSDARG00000095026	heteOverhomo	0.0369126	4.3807	si:dkey-58f10.14
ENSDARG00000020072	heteOverhomo	0.0309907	7.38511	thbs4b
ENSDARG00000096357	heteOverhomo	3.12631e-09	694.756	ighv3-2
ENSDARG00000052413	heteOverhomo	0.0386976	2.38543	crfb12
ENSDARG00000075626	heteOverhomo	1.69006e-07	8.01448	zgc:172090
ENSDARG00000076573	heteOverhomo	4.85148e-10	25.7855	si:dkey-88j15.3
ENSDARG00000104275	heteOverhomo	2.36589e-05	25.2439	dicp1.17
ENSDARG00000012968	heteOverhomo	0.00057234	2.6319	rhoub
ENSDARG00000043770	heteOverhomo	0.0330691	33.1505	si:dkey-192d15.2
ENSDARG00000077467	heteOverhomo	0.000752537	13.7574	sox10
ENSDARG00000103019	heteOverhomo	5.34824e-09	298.871	gstp2
ENSDARG00000092404	heteOverhomo	0.0235619	4.82573	LCT
ENSDARG00000070331	heteOverhomo	1.38852e-08	25.8051	muc5.1
ENSDARG00000097297	heteOverhomo	5.59651e-07	58.391	FP016018.3
ENSDARG00000096387	heteOverhomo	0.0003781	166.148	ighv1-1
ENSDARG00000095820	heteOverhomo	0.00140461	6.77847	BX649485.4
ENSDARG00000092718	heteOverhomo	0.0227984	80.3347	gbgt1l2
ENSDARG00000093272	heteOverhomo	3.96738e-05	113.342	igic1s1
ENSDARG00000044276	heteOverhomo	3.22748e-10	69.1692	spp1
ENSDARG00000069710	heteOverhomo	0.000587123	54.3742	vwa10.2
ENSDARG00000006110	heteOverhomo	3.94113e-06	3.69052	chrd
ENSDARG00000028096	heteOverhomo	2.70241e-07	19.0902	cldn23a
ENSDARG00000003615	heteOverhomo	0.000194882	27.3724	slc26a3.2
ENSDARG00000098315	heteOverhomo	2.3489e-05	16.6574	cyp1a
ENSDARG00000044895	heteOverhomo	0.0185061	88.7745	fmoda
ENSDARG00000115610	heteOverhomo	5.55112e-16	9.37326	ccl25a
ENSDARG00000042055	heteOverhomo	0.00590068	5.38725	niban1a
ENSDARG00000096533	heteOverhomo	0.0171111	863.553	rltgr
ENSDARG00000104868	heteOverhomo	0.00012915	64.2983	KCNT1
ENSDARG00000087176	heteOverhomo	0.000476068	48.6791	rskra
ENSDARG00000057598	heteOverhomo	0.0175831	12.6914	s100b
ENSDARG00000076623	heteOverhomo	7.8622e-06	3.97617	col14a1b
ENSDARG00000071213	heteOverhomo	0.000812209	13.296	rgl3a
ENSDARG00000095378	heteOverhomo	0.00525531	127.598	gdf10a
ENSDARG00000098949	heteOverhomo	9.15379e-13	147.532	mslna
ENSDARG00000039964	heteOverhomo	0.000986411	3.75908	fgfbp2a
ENSDARG00000113120	heteOverhomo	0.00195393	8.48054	CABZ01061501.1
ENSDARG00000061585	heteOverhomo	0.00239068	2.83924	cyp4v7
ENSDARG00000101670	heteOverhomo	0.00180892	2.76231	kntc1
ENSDARG00000099819	heteOverhomo	4.08865e-06	28.0041	sb:cb1058
ENSDARG00000099117	heteOverhomo	0.000222772	953.016	si:dkey-33i11.4
ENSDARG00000079283	heteOverhomo	0.00489707	2.8414	si:ch211-247j9.1
ENSDARG00000090722	heteOverhomo	0.0259633	124.281	C20H6orf58
ENSDARG00000057729	heteOverhomo	0.0228173	3.12758	ephb6
