# Supplementary material for: Identification and functional characterization of BICD2 as a candidate disease gene in an consanguineous family with dilated cardiomyopathy
Source: BMC Med Genomics. 2022 Sep 6;15:189. doi: 10.1186/s12920-022-01349-y (PMC9446846; doi:10.1186/s12920-022-01349-y)
Supplement: Supplementary file 4 — Additional file 4. Differentially expressed genes in heterozygous versus wild-type zebrafish. [file 12920_2022_1349_MOESM4_ESM.xlsx]

## Sheet: Sheet1
Table 12. Differentially expressed genes in heterozygous versus wild-type zebrafish
gene	tag	fdr	fc	genename
ENSDARG00000068888	heteOverwt	0.0411147	4.35293	klhl41a
ENSDARG00000027310	heteOverwt	0.0493389	2.27942	lsp1a
ENSDARG00000025855	heteOverwt	0.0150412	2.61668	camk2n1a
ENSDARG00000057687	heteOverwt	0.0243533	2.30451	sbk3
ENSDARG00000055163	heteOverwt	0.0482189	2.00864	epoa
ENSDARG00000040971	heteOverwt	0.0306856	2.18126	zgc:92606
ENSDARG00000020235	heteOverwt	0.0188613	2.80081	sept9a
ENSDARG00000002748	heteOverwt	0.0319928	2.17302	sema6d
ENSDARG00000034268	heteOverwt	0.0337944	2.69479	slit3
ENSDARG00000036371	heteOverwt	0.0240756	2.48748	acta1a
ENSDARG00000068892	heteOverwt	0.0420962	2.38492	sostdc1a
ENSDARG00000009387	heteOverwt	0.0420453	2.96394	robo4
ENSDARG00000055854	heteOverwt	0.0228661	2.49849	nr4a3
ENSDARG00000099776	heteOverwt	0.0283796	2.13407	glula
ENSDARG00000096546	heteOverwt	0.0475632	2.82338	nrp2a
ENSDARG00000101828	heteOverwt	0.0446291	2.6848	si:dkey-16p6.1
ENSDARG00000097539	heteOverwt	0.0399937	3.88255	si:ch211-39f2.3
ENSDARG00000019060	heteOverwt	0.0371317	2.75995	snx12
ENSDARG00000097205	heteOverwt	0.0166942	2.3032	ulk2
ENSDARG00000055575	heteOverwt	0.0332916	2.56762	pcolce2b
ENSDARG00000073917	heteOverwt	0.03861	2.07411	b3glcta
ENSDARG00000015228	heteOverwt	0.0240504	2.41571	ero1a
ENSDARG00000101629	heteOverwt	0.0486402	2.13604	CABZ01079192.1
ENSDARG00000025375	heteOverwt	0.0415802	2.33908	idh1
ENSDARG00000018004	heteOverwt	0.0261197	2.69875	nkx2.5
ENSDARG00000037905	heteOverwt	0.039872	2.15378	cacna1aa
ENSDARG00000019130	heteOverwt	0.0203972	2.38794	plk2b
ENSDARG00000103277	heteOverwt	0.0383299	6.48075	cyp24a1
ENSDARG00000098108	heteOverwt	0.0304389	2.26858	dusp2
ENSDARG00000094451	heteOverwt	0.035532	4.15133	cfp
ENSDARG00000034705	heteOverwt	0.0455241	7.85704	pvalb7
ENSDARG00000096898	heteOverwt	0.0433688	2.38292	CR925728.1
ENSDARG00000003699	heteOverwt	0.036755	2.00005	atp7a
ENSDARG00000016526	heteOverwt	0.0458349	2.91673	gata3
ENSDARG00000013430	heteOverwt	0.0379796	6.4681	bhmt
ENSDARG00000076386	heteOverwt	0.0209142	2.37507	epdl1
ENSDARG00000079345	heteOverwt	0.035313	2.39623	si:ch211-217k17.10
ENSDARG00000087697	heteOverwt	0.0215501	2.17246	lpl
ENSDARG00000059348	heteOverwt	0.0016869	5.38887	rxfp3.3b
ENSDARG00000078800	heteOverwt	6.17283e-06	3.03294	slc26a10
ENSDARG00000104721	heteOverwt	0	6.89138	si:dkey-203a12.9
ENSDARG00000095915	heteOverwt	0.00436686	2.60502	col6a3
ENSDARG00000037533	heteOverwt	0.00147302	8.79487	mep1b
ENSDARG00000087227	heteOverwt	1.52086e-05	3.26143	oit3
ENSDARG00000062688	heteOverwt	2.54797e-05	2.7529	gpnmb
ENSDARG00000073728	heteOverwt	0.000742323	3.66586	gal3st3
ENSDARG00000012788	heteOverwt	0.0029307	2.45699	foxa3
ENSDARG00000075189	heteOverwt	0.00905242	12.9718	cntnap5b
ENSDARG00000037495	heteOverwt	0.0225848	129.286	rtn4rl2b
ENSDARG00000117520	heteOverwt	0.0137329	2.71344	FO393424.4
ENSDARG00000076838	heteOverwt	0.000323184	2733.83	apom
ENSDARG00000104359	heteOverwt	5.89528e-14	7.03733	anxa1c
ENSDARG00000059131	heteOverwt	0.0311822	10.087	spdya
ENSDARG00000002644	heteOverwt	6.22516e-05	2.6463	rgs5a
ENSDARG00000038112	heteOverwt	0.0042024	3.61598	si:dkeyp-59c12.1
ENSDARG00000115690	heteOverwt	0.00239012	5.36163	zgc:101806
ENSDARG00000070755	heteOverwt	0.000356482	5.01961	ccr11.1
ENSDARG00000074852	heteOverwt	0.00656011	11.4688	myo15b
ENSDARG00000037473	heteOverwt	0.0456336	2.11818	cd79a
ENSDARG00000089586	heteOverwt	3.30488e-09	3.64024	ncam3
ENSDARG00000105617	heteOverwt	0.00335828	3.84592	si:ch73-335l21.2
ENSDARG00000002831	heteOverwt	0.000134458	11.5243	col4a4
ENSDARG00000113320	heteOverwt	0.0123779	16.1366	si:dkey-88n24.5
ENSDARG00000100265	heteOverwt	0.00147302	20.7672	rhcgb
ENSDARG00000115887	heteOverwt	0.00297569	2.35046	CABZ01021532.1
ENSDARG00000023151	heteOverwt	9.899e-08	439.611	ucp1
ENSDARG00000059049	heteOverwt	1.6077e-06	3.60446	zgc:174904
ENSDARG00000011163	heteOverwt	0.00041756	2.60692	sema3fa
ENSDARG00000070427	heteOverwt	3.1315e-08	3.88572	s100v1
ENSDARG00000060439	heteOverwt	0.00035492	34.5108	clcn2c
ENSDARG00000099399	heteOverwt	1.16581e-08	5.82501	thrsp
ENSDARG00000043719	heteOverwt	1.73004e-07	42.2612	c3a.6
ENSDARG00000095843	heteOverwt	0.0255342	8.06355	col24a1
ENSDARG00000011519	heteOverwt	5.74134e-06	18.8901	myl4
ENSDARG00000094890	heteOverwt	0.0303827	3.38902	si:ch211-163b2.4
ENSDARG00000001993	heteOverwt	0	21.8975	myhb
ENSDARG00000070824	heteOverwt	0.000901723	2.45284	ndufb5
ENSDARG00000042293	heteOverwt	0.000464631	2.75753	ca4b
ENSDARG00000053454	heteOverwt	0.0302069	2.40268	cntn3b
ENSDARG00000019418	heteOverwt	0.0466569	2.28375	kcnj2a
ENSDARG00000008637	heteOverwt	4.4866e-07	4.30945	mttp
ENSDARG00000095803	heteOverwt	0.0491565	78.6467	BX649485.3
ENSDARG00000052057	heteOverwt	0.0378947	2.30447	pcolceb
ENSDARG00000030896	heteOverwt	8.94942e-06	2.93768	foxq1a
ENSDARG00000006220	heteOverwt	2.56896e-06	3.4791	ugt1a1
ENSDARG00000092858	heteOverwt	0.0109871	650.869	si:ch1073-126c3.2
ENSDARG00000024588	heteOverwt	0.0279686	2.93126	gpc5b
ENSDARG00000031885	heteOverwt	0.00493983	2.23058	psmb12
ENSDARG00000099470	heteOverwt	0	17.7343	muc5.3
ENSDARG00000006207	heteOverwt	0.00208871	2.41003	gpx1b
ENSDARG00000090119	heteOverwt	0.0379534	5.97431	tlr8a
ENSDARG00000014059	heteOverwt	0.0100723	2.50227	cldn5b
ENSDARG00000077688	heteOverwt	0.00313201	2.52018	cpo
ENSDARG00000026236	heteOverwt	0.0153275	2.17045	zgc:56585
ENSDARG00000052895	heteOverwt	0.010334	3.1368	htra3a
ENSDARG00000056591	heteOverwt	0.00546787	3.68985	gucy1b2
ENSDARG00000100099	heteOverwt	0.00898411	3.2345	si:dkey-238o14.1
ENSDARG00000012632	heteOverwt	0.0130245	3.48963	zgc:92749
ENSDARG00000086254	heteOverwt	0.00239288	2.64652	hhla2b.2
ENSDARG00000001303	heteOverwt	0.0357771	2.04943	psmb8a
ENSDARG00000007988	heteOverwt	0.0462385	951.328	masp2
ENSDARG00000109370	heteOverwt	0.0332951	7.58225	hist1h2ba
ENSDARG00000104292	heteOverwt	0.000405694	2.65684	ccn2b
ENSDARG00000094894	heteOverwt	0.00111617	3.85957	tyrobp
ENSDARG00000038918	heteOverwt	0.00196949	2.81629	drd1b
ENSDARG00000015866	heteOverwt	0.000365905	78.9806	apoa2
ENSDARG00000069335	heteOverwt	0.00134414	2.42542	bcl6b
ENSDARG00000101088	heteOverwt	0.00248352	4.49478	si:ch73-359m17.5
ENSDARG00000101817	heteOverwt	0.00248333	33.3412	si:dkey-5i16.5
ENSDARG00000036237	heteOverwt	0.00436207	17.6065	slc27a2a
ENSDARG00000013522	heteOverwt	0.00289243	158.313	pck1
ENSDARG00000079532	heteOverwt	0.000209193	17.7586	zgc:194242
ENSDARG00000105351	heteOverwt	0.00035492	8.96176	si:ch211-113d11.6
ENSDARG00000091712	heteOverwt	6.71756e-05	3.1227	si:dkey-238d18.5
ENSDARG00000074363	heteOverwt	0.000395903	12.5655	TTC9
ENSDARG00000059751	heteOverwt	0.00482823	2.47686	abtb2a
ENSDARG00000063153	heteOverwt	9.26147e-05	3.17029	bcl11ab
ENSDARG00000100897	heteOverwt	0.000121398	2.58114	pdgfrb
ENSDARG00000009844	heteOverwt	2.33147e-15	5.34255	dusp23a
ENSDARG00000102277	heteOverwt	0.0442913	11.8384	lama1
ENSDARG00000092170	heteOverwt	0.000194899	2.57518	apoc1
ENSDARG00000094246	heteOverwt	0.00460218	2.33859	si:dkey-222h21.10
ENSDARG00000030778	heteOverwt	0.000222772	9.78441	BX323854.1
ENSDARG00000071306	heteOverwt	1.48626e-05	6.46612	gip
ENSDARG00000052905	heteOverwt	1.91247e-07	25.4229	zgc:165423
ENSDARG00000034211	heteOverwt	4.68979e-06	3.85147	capn2l
ENSDARG00000056443	heteOverwt	0.0029704	125.146	zgc:152753
ENSDARG00000059056	heteOverwt	0.0453743	3.9191	ft1
ENSDARG00000055192	heteOverwt	4.89198e-09	4.14832	zgc:136930
ENSDARG00000092155	heteOverwt	0.00105916	28.9257	apoc2
ENSDARG00000020084	heteOverwt	0.0312709	19.2384	tg
ENSDARG00000056026	heteOverwt	0.00929794	2.2714	tprg1
ENSDARG00000099200	heteOverwt	0.00410672	91.4026	zgc:123103
ENSDARG00000091730	heteOverwt	6.43939e-11	71.3408	gig2l
ENSDARG00000052207	heteOverwt	0.0412853	195.783	c3a.3
ENSDARG00000002986	heteOverwt	0.000955099	2.38883	gda
ENSDARG00000041540	heteOverwt	0.0150071	8.38269	sult1st2
ENSDARG00000019532	heteOverwt	0.015853	16.6301	fads2
ENSDARG00000079843	heteOverwt	0.0130805	2.53701	igl4v8
ENSDARG00000056762	heteOverwt	0.000912977	5.55909	zgc:172079
ENSDARG00000074457	heteOverwt	0.00449412	3.44001	si:dkey-96f10.1
ENSDARG00000096241	heteOverwt	0.000142424	4.80301	ighv7-1
ENSDARG00000075859	heteOverwt	0.00106964	2.37726	mcf2la
ENSDARG00000103878	heteOverwt	0.000554322	2.56836	anpepb
ENSDARG00000076404	heteOverwt	0.0308543	2.38401	mctp1a
ENSDARG00000116565	heteOverwt	0.0306772	5.03517	CT583723.2
ENSDARG00000022698	heteOverwt	8.49908e-05	4.48457	lad1
ENSDARG00000054753	heteOverwt	4.68844e-08	4.53908	col10a1a
ENSDARG00000003411	heteOverwt	0.00238776	8.3337	foxa2
ENSDARG00000071076	heteOverwt	0.00104392	22.2789	ldhbb
ENSDARG00000015662	heteOverwt	0.000101442	22.3159	pla2g12b
ENSDARG00000031929	heteOverwt	0.00593521	2.73543	stard14
ENSDARG00000062483	heteOverwt	0.00107397	9.15207	lyve1b
ENSDARG00000029230	heteOverwt	0.00238776	198.236	pnp4b
ENSDARG00000058381	heteOverwt	0.00100676	3.24026	zgc:171775
ENSDARG00000058699	heteOverwt	0.00577597	3.82762	tmeff2b
ENSDARG00000009018	heteOverwt	2.8397e-09	8.24015	rhbg
ENSDARG00000079987	heteOverwt	0.000570832	2.44209	igl3v5
ENSDARG00000070913	heteOverwt	0.0056213	6.83647	sox2
ENSDARG00000022139	heteOverwt	8.76693e-07	5.00552	ocstamp
ENSDARG00000089901	heteOverwt	0.0182175	2.49116	si:ch211-261n11.8
ENSDARG00000104200	heteOverwt	0.00969655	6.23758	BX901923.2
ENSDARG00000027196	heteOverwt	0.0010599	28.0075	si:dkey-16l2.17
ENSDARG00000031046	heteOverwt	0.0236246	3.50845	nr1h5
ENSDARG00000093640	heteOverwt	0.00238776	7.28109	ugt5a2
ENSDARG00000040466	heteOverwt	2.43174e-07	8.35782	vil1
ENSDARG00000111606	heteOverwt	0.00337002	4.80135	smyhc2
ENSDARG00000004643	heteOverwt	0.0226354	103.966	cdhr1a
ENSDARG00000054619	heteOverwt	0.00929741	2.2134	fras1
ENSDARG00000019686	heteOverwt	0.00556532	2.38644	fgl2b
ENSDARG00000062363	heteOverwt	0.00986004	2.19647	phex
ENSDARG00000069545	heteOverwt	0.00206736	16.1253	atg12
ENSDARG00000056111	heteOverwt	0.014064	6.89385	lmod1a
ENSDARG00000007739	heteOverwt	0.0138914	57.6617	atp1a1a.2
ENSDARG00000069230	heteOverwt	0.0431421	2.12226	zgc:153738
ENSDARG00000096979	heteOverwt	0.00389887	4.68608	NPC2
ENSDARG00000105001	heteOverwt	0.00494166	3.69239	zgc:91999
ENSDARG00000096424	heteOverwt	1.46267e-05	2.78982	ighv2-2
ENSDARG00000042780	heteOverwt	4.75486e-12	30.3006	apoba
ENSDARG00000042296	heteOverwt	0.00437651	2.32777	dlx5a
ENSDARG00000073961	heteOverwt	1.05807e-06	3.98878	si:ch211-160j14.2
ENSDARG00000061203	heteOverwt	0.00352052	24.6316	trpc1
ENSDARG00000076833	heteOverwt	4.55459e-06	4.94476	atp1b1b
ENSDARG00000014946	heteOverwt	0.00208098	3.11297	angpt2a
ENSDARG00000012076	heteOverwt	0.000257456	255.52	apoa1a
ENSDARG00000104312	heteOverwt	0.0431739	2.09257	CT573342.2
ENSDARG00000020946	heteOverwt	0.0191268	2.6941	auts2b
ENSDARG00000102456	heteOverwt	5.95272e-06	8547.2	cfhl4
ENSDARG00000012422	heteOverwt	0.0174059	8.32502	col11a2
ENSDARG00000013056	heteOverwt	0.000101925	3.21496	itpk1a
ENSDARG00000093052	heteOverwt	0.0216705	3.02742	c6
ENSDARG00000116725	heteOverwt	0.0250588	4.48348	CABZ01114053.1
ENSDARG00000101423	heteOverwt	0.000513532	7.20302	cyp2y3
ENSDARG00000060609	heteOverwt	9.7005e-06	4.98196	cd109
ENSDARG00000074671	heteOverwt	0.0103506	2.83727	nptx1l
ENSDARG00000056369	heteOverwt	0.000221049	4.58425	ufsp2
ENSDARG00000068966	heteOverwt	3.40838e-14	5.0725	si:ch211-261n11.7
ENSDARG00000114984	heteOverwt	3.83835e-07	4.26579	si:dkey-234i14.13
ENSDARG00000060397	heteOverwt	0.0141178	8.88112	hhip
ENSDARG00000113309	heteOverwt	0.000140424	7.1683	ighv9-2
ENSDARG00000089936	heteOverwt	0.000314052	2.63437	selenow2b
ENSDARG00000038106	heteOverwt	0.0368072	2.58428	slc37a4a
ENSDARG00000031422	heteOverwt	0.0228433	9.193	igfbp2b
ENSDARG00000091817	heteOverwt	0.0210283	120.846	CR391998.1
ENSDARG00000005050	heteOverwt	0.0101929	2.48323	wnt2ba
ENSDARG00000035632	heteOverwt	0.000674665	5.24698	ccl19a.2
ENSDARG00000100739	heteOverwt	3.48831e-05	2.74519	CABZ01052573.1
ENSDARG00000041645	heteOverwt	8.68594e-05	132.599	sb:cb37
ENSDARG00000026764	heteOverwt	0.000214946	56.1692	ahsg1
ENSDARG00000086569	heteOverwt	5.94579e-06	49.8816	zgc:172051
ENSDARG00000003313	heteOverwt	4.93396e-05	3.10824	eps8l1b
ENSDARG00000098928	heteOverwt	0.00793881	2.2795	si:ch211-196h24.1
ENSDARG00000089177	heteOverwt	0.019898	3.49511	cyp46a1.3
ENSDARG00000040497	heteOverwt	0.0382846	3.86166	BX004816.1
ENSDARG00000042291	heteOverwt	0.00344863	3.93752	dlx6a
ENSDARG00000045592	heteOverwt	3.42282e-12	29.2192	tnni2a.1
ENSDARG00000099546	heteOverwt	0.000875603	3.12893	kynu
ENSDARG00000055644	heteOverwt	0.0281379	8.82245	prss60.2
ENSDARG00000075334	heteOverwt	5.01878e-06	3.3664	arhgap32a
ENSDARG00000053829	heteOverwt	0.000912633	8.267	pax9
ENSDARG00000069503	heteOverwt	2.9593e-05	3.05039	cldnh
ENSDARG00000042010	heteOverwt	4.71592e-06	118.767	pklr
ENSDARG00000102366	heteOverwt	0.0262546	2.18893	micall2a
ENSDARG00000069988	heteOverwt	0.0483435	2.86779	arid6
ENSDARG00000056620	heteOverwt	0.000715694	80.3347	grpr
ENSDARG00000056156	heteOverwt	9.61126e-07	4.00386	npdc1b
ENSDARG00000004141	heteOverwt	0.000186066	6.81113	DHRS11
ENSDARG00000005704	heteOverwt	0.0454433	4.77215	eps8l3b
ENSDARG00000014320	heteOverwt	0.04624	119.158	gucy2c
ENSDARG00000093193	heteOverwt	0.00164062	2.37066	chia.6
ENSDARG00000074749	heteOverwt	0.000341598	2.94594	abca12
ENSDARG00000090468	heteOverwt	0.000693875	2.57152	ppp1r3aa
ENSDARG00000008333	heteOverwt	1.76944e-09	9.61274	znfl2a
ENSDARG00000091233	heteOverwt	0.0134243	2.13315	FP236356.1
ENSDARG00000100334	heteOverwt	0.00433971	2.48293	lat
ENSDARG00000045835	heteOverwt	0.0104124	168.333	si:dkey-14d8.6
ENSDARG00000117253	heteOverwt	3.58104e-06	44.8873	BX088707.3
ENSDARG00000074033	heteOverwt	2.92795e-05	5.54479	adamtsl2
ENSDARG00000015559	heteOverwt	0.00138753	2.51646	fstl1a
ENSDARG00000037062	heteOverwt	0.0017756	2.56133	dhh
ENSDARG00000094910	heteOverwt	7.04466e-07	3.21753	si:dkey-22i16.7
ENSDARG00000098491	heteOverwt	4.99647e-07	5.36	BX682557.1
ENSDARG00000075159	heteOverwt	0.0234334	2.76172	meltf
ENSDARG00000018048	heteOverwt	0.00107147	22.1937	zgc:171704
ENSDARG00000096518	heteOverwt	0.0102988	2.82552	CT033796.2
ENSDARG00000095193	heteOverwt	6.20318e-10	4.02263	si:dkey-23c22.7
ENSDARG00000073844	heteOverwt	0.0263484	76.9587	si:dkey-85k7.10
ENSDARG00000003399	heteOverwt	0.00388666	6.89105	fgf8a
ENSDARG00000013687	heteOverwt	0.0050473	2.37414	cilp2
ENSDARG00000088641	heteOverwt	1.39758e-05	2.90945	grn2
ENSDARG00000111833	heteOverwt	0.0386569	2.714	CABZ01046996.1
ENSDARG00000100781	heteOverwt	0.000359292	3.77194	col28a2b
ENSDARG00000044010	heteOverwt	0.0135803	2.24057	loxl2a
ENSDARG00000055036	heteOverwt	0.0109871	1710.92	itih3a
ENSDARG00000056330	heteOverwt	0.00947664	2.87574	mhc2dbb
ENSDARG00000099562	heteOverwt	0.000912633	7.60384	lygl2
ENSDARG00000061383	heteOverwt	2.51101e-05	21.2717	serpinf2b
ENSDARG00000089310	heteOverwt	0.0171111	56.7326	gc
ENSDARG00000102945	heteOverwt	0.0051585	6.50728	ccl39.2
ENSDARG00000091116	heteOverwt	0.00496357	43.6925	pkhd1l1
ENSDARG00000022372	heteOverwt	5.10477e-05	17.6833	kng1
ENSDARG00000104786	heteOverwt	0.00460923	2.8599	nlgn3a
ENSDARG00000104108	heteOverwt	2.68143e-06	14.9622	slco1d1
ENSDARG00000094055	heteOverwt	0.0495388	4.32258	si:dkey-88l16.3
ENSDARG00000093689	heteOverwt	0.00437528	2.36743	FP016018.1
ENSDARG00000012694	heteOverwt	0.00146202	2.45459	c3a.1
ENSDARG00000003259	heteOverwt	5.87909e-05	2.91823	loxa
ENSDARG00000096276	heteOverwt	1.99497e-08	3.45248	ighv6-1
ENSDARG00000052063	heteOverwt	0.0447299	2.35226	col4a5
ENSDARG00000091888	heteOverwt	0.00434221	3.05395	si:dkeyp-69c1.9
ENSDARG00000077330	heteOverwt	0.00171559	2.75885	SH3TC1
ENSDARG00000097815	heteOverwt	0.0468106	65.1429	CU928129.2
ENSDARG00000053853	heteOverwt	1.65758e-07	3.23352	slc13a2
ENSDARG00000078211	heteOverwt	0.0165556	2.36999	espnla
ENSDARG00000035958	heteOverwt	5.61347e-07	7.67773	tnni2b.1
ENSDARG00000020788	heteOverwt	0.0181923	2.1208	sla2
ENSDARG00000038439	heteOverwt	0.00128822	68.2666	fabp10a
ENSDARG00000113346	heteOverwt	0	9.39642	zgc:153659
ENSDARG00000105153	heteOverwt	0.0015881	4.35633	ifitm5
ENSDARG00000029476	heteOverwt	0.0229159	3.7431	ldlra
ENSDARG00000001909	heteOverwt	3.32219e-05	3.09432	vill
ENSDARG00000099138	heteOverwt	0.00417719	2.37023	btr29
ENSDARG00000099803	heteOverwt	0.0278611	2.13098	pik3c2g
ENSDARG00000024865	heteOverwt	0.037307	11.308	dscama
ENSDARG00000094752	heteOverwt	0.000840209	4.06697	rpe65b
ENSDARG00000116259	heteOverwt	0.0243697	2.08201	chia.6
ENSDARG00000103308	heteOverwt	0.00415821	16.7416	mst1
ENSDARG00000101232	heteOverwt	8.75974e-05	3.05636	pcdh1g2
ENSDARG00000075723	heteOverwt	0.00255121	2.72841	si:dkey-242e21.3
ENSDARG00000037790	heteOverwt	0.00443005	2.45883	pvalb8
ENSDARG00000019601	heteOverwt	0.00157487	2.37882	col12a1b
ENSDARG00000075932	heteOverwt	0.00590264	2.59905	si:ch73-211l2.3
ENSDARG00000103034	heteOverwt	9.5976e-06	11.3446	CABZ01068499.1
ENSDARG00000098843	heteOverwt	0.000326958	3.18305	FQ311879.1
ENSDARG00000005616	heteOverwt	0.0461694	77.5088	bfb
ENSDARG00000053684	heteOverwt	0.00345815	4.42554	aldob
ENSDARG00000099185	heteOverwt	0.0225837	3231.78	chia.2
ENSDARG00000098478	heteOverwt	1.40101e-11	5.68536	FO704758.1
ENSDARG00000059993	heteOverwt	2.18738e-07	22.3826	trpm4a
ENSDARG00000104850	heteOverwt	0.0468025	3.07836	si:ch211-215p11.1
ENSDARG00000020072	heteOverwt	0.0309907	3.48782	thbs4b
ENSDARG00000096357	heteOverwt	3.12631e-09	8.70795	ighv3-2
ENSDARG00000076573	heteOverwt	4.85148e-10	196.379	si:dkey-88j15.3
ENSDARG00000043770	heteOverwt	0.0330691	7.0956	si:dkey-192d15.2
ENSDARG00000077467	heteOverwt	0.000752537	2.44983	sox10
ENSDARG00000103019	heteOverwt	5.34824e-09	9.92987	gstp2
ENSDARG00000092404	heteOverwt	0.0235619	85.3986	LCT
ENSDARG00000070331	heteOverwt	1.38852e-08	6.30677	muc5.1
ENSDARG00000096387	heteOverwt	0.0003781	37.8747	ighv1-1
ENSDARG00000095820	heteOverwt	0.00140461	33.518	BX649485.4
ENSDARG00000092718	heteOverwt	0.0227984	3.59642	gbgt1l2
ENSDARG00000093272	heteOverwt	3.96738e-05	2.6907	igic1s1
ENSDARG00000003533	heteOverwt	0.0341672	3.15238	col8a1b
ENSDARG00000044276	heteOverwt	3.22748e-10	4.39658	spp1
ENSDARG00000069710	heteOverwt	0.000587123	9.61115	vwa10.2
ENSDARG00000068166	heteOverwt	0.0170863	4.37112	whrnb
ENSDARG00000006110	heteOverwt	3.94113e-06	33.598	chrd
ENSDARG00000028096	heteOverwt	2.70241e-07	3.67183	cldn23a
ENSDARG00000003615	heteOverwt	0.000194882	3.65882	slc26a3.2
ENSDARG00000075123	heteOverwt	5.33916e-05	3.05971	trafd1
ENSDARG00000098315	heteOverwt	2.3489e-05	5.06894	cyp1a
ENSDARG00000044895	heteOverwt	0.0185061	4.28944	fmoda
ENSDARG00000096533	heteOverwt	0.0171111	41.7255	rltgr
ENSDARG00000104868	heteOverwt	0.00012915	4.08432	KCNT1
ENSDARG00000087176	heteOverwt	0.000476068	6.99968	rskra
ENSDARG00000057598	heteOverwt	0.0175831	2.24215	s100b
ENSDARG00000071213	heteOverwt	0.000812209	3.27382	rgl3a
ENSDARG00000095378	heteOverwt	0.00525531	3.15898	gdf10a
ENSDARG00000098949	heteOverwt	9.15379e-13	15.2344	mslna
ENSDARG00000113120	heteOverwt	0.00195393	2.79462	CABZ01061501.1
ENSDARG00000061585	heteOverwt	0.00239068	39.4902	cyp4v7
ENSDARG00000099819	heteOverwt	4.08865e-06	5.50425	sb:cb1058
ENSDARG00000099117	heteOverwt	0.000222772	26.8697	si:dkey-33i11.4
ENSDARG00000090722	heteOverwt	0.0259633	633.567	C20H6orf58
ENSDARG00000076483	heteOverwt	0.0492486	0.418313	dhrs13b.2
ENSDARG00000013752	heteOverwt	0.0359116	0.381824	tnni2a.3
ENSDARG00000036830	heteOverwt	0.0112742	0.184024	krt91
ENSDARG00000090369	heteOverwt	0.0357587	0.262406	zgc:86896
ENSDARG00000037789	heteOverwt	0.0349399	0.191037	pvalb1
ENSDARG00000010936	heteOverwt	0.0391687	0.40147	abcb4
ENSDARG00000079011	heteOverwt	0.0468824	0.279474	col17a1b
ENSDARG00000002165	heteOverwt	0.0475867	0.481561	psme1
ENSDARG00000000212	heteOverwt	0.0296592	0.272712	krt97
ENSDARG00000026925	heteOverwt	0.0190448	0.165034	nos2a
ENSDARG00000092305	heteOverwt	0.036445	0.344697	poldip2
ENSDARG00000055632	heteOverwt	0.0142738	0.315256	smtnl
ENSDARG00000023627	heteOverwt	0.0392934	0.47432	ggps1
ENSDARG00000015474	heteOverwt	0.0464649	0.488292	ppp2r5ea
ENSDARG00000074136	heteOverwt	0.0382713	0.330019	slc47a2.2
ENSDARG00000036700	heteOverwt	0.0255557	0.478358	si:ch211-114n24.6
ENSDARG00000095533	heteOverwt	0.0348243	0.2668	si:ch211-198c19.3
ENSDARG00000059933	heteOverwt	0.0360333	0.323377	plpp3
ENSDARG00000023648	heteOverwt	0.0414946	0.0769023	idh3g
ENSDARG00000096748	heteOverwt	0.0485561	0.181504	asb2a.1
ENSDARG00000102335	heteOverwt	0.0417002	0.476716	ano1
ENSDARG00000028367	heteOverwt	0.0298468	0.443216	sult2st3
ENSDARG00000059053	heteOverwt	0.000304284	0.384726	slc13a4
ENSDARG00000094041	heteOverwt	5.36315e-07	0.320818	krt17
ENSDARG00000060655	heteOverwt	0.00483569	0.367419	BX005421.2
ENSDARG00000096906	heteOverwt	4.03416e-05	0.30302	si:dkey-7i4.24
ENSDARG00000042894	heteOverwt	0.0193771	0.407242	tyms
ENSDARG00000104016	heteOverwt	0.000143391	0.0583561	si:dkey-151j17.4
ENSDARG00000024488	heteOverwt	0.00953567	0.459268	top2a
ENSDARG00000078206	heteOverwt	0.00815552	0.444293	zgc:171506
ENSDARG00000035907	heteOverwt	3.80838e-05	0.370259	fam49al
ENSDARG00000116066	heteOverwt	0.0238104	0.0366819	MFAP4
ENSDARG00000026049	heteOverwt	0.00370963	0.247627	mxf
ENSDARG00000025783	heteOverwt	0.0313059	0.277846	si:ch211-125e6.11
ENSDARG00000028780	heteOverwt	0.00824652	0.388243	gzmk
ENSDARG00000100900	heteOverwt	0.00134648	0.348403	si:ch211-183d5.2
ENSDARG00000057323	heteOverwt	0.0357555	0.472062	e2f8
ENSDARG00000074563	heteOverwt	0.0370805	0.432049	gpr37a
ENSDARG00000117231	heteOverwt	0.030288	0.446811	FO834828.1
ENSDARG00000017744	heteOverwt	0.0253511	0.478789	smc2
ENSDARG00000100662	heteOverwt	4.91829e-13	0.214594	cxcl11.1
ENSDARG00000035438	heteOverwt	6.31249e-05	0.0837323	myhc4
ENSDARG00000074476	heteOverwt	0.000189676	0.385933	odam
ENSDARG00000101138	heteOverwt	1.23404e-11	0.236649	BX323596.1
ENSDARG00000059410	heteOverwt	0.0407135	0.491266	ccr12b.1
ENSDARG00000031976	heteOverwt	0.0168547	0.467089	nos2b
ENSDARG00000078069	heteOverwt	0.0019229	0.427394	rrm2
ENSDARG00000111097	heteOverwt	0.0201714	0.265746	si:ch73-106l15.2
ENSDARG00000113315	heteOverwt	0.00138621	0.136397	zgc:153932
ENSDARG00000056773	heteOverwt	0.0378881	0.188591	zgc:163079
ENSDARG00000076228	heteOverwt	0.0440496	0.478209	kif2c
ENSDARG00000034080	heteOverwt	0.0242085	0.478865	plcd1b
ENSDARG00000024789	heteOverwt	0.0151167	0.458378	mxc
ENSDARG00000076789	heteOverwt	0.0065468	0.448561	cx32.2
ENSDARG00000095930	heteOverwt	3.93199e-05	0.0442852	myha
ENSDARG00000033355	heteOverwt	5.96436e-07	0.319915	zgc:101699
ENSDARG00000032102	heteOverwt	0.00138829	0.419425	prdx3
ENSDARG00000067990	heteOverwt	0.000178624	0.0526623	myhz1.1
ENSDARG00000097959	heteOverwt	6.95286e-05	0.202251	si:dkey-248g15.3
ENSDARG00000092730	heteOverwt	0.0259961	0.353183	enam
ENSDARG00000108535	heteOverwt	0.0103988	0.45874	CABZ01072077.1
ENSDARG00000026348	heteOverwt	0.0132681	0.288359	csad
ENSDARG00000074904	heteOverwt	0.000314657	0.14503	si:ch211-253b8.5
ENSDARG00000060049	heteOverwt	0.0101926	0.416205	zgc:195075
ENSDARG00000105494	heteOverwt	0.030192	0.486215	si:ch211-113d11.8
ENSDARG00000019341	heteOverwt	0.000409162	0.101553	gpc1a
ENSDARG00000098787	heteOverwt	0.0052941	0.44781	cd7al
ENSDARG00000012347	heteOverwt	0.0134597	0.461423	nacad
ENSDARG00000012972	heteOverwt	0.0303445	0.47211	cfl1l
ENSDARG00000061446	heteOverwt	0.0445675	0.446135	smap2
ENSDARG00000057787	heteOverwt	4.25296e-05	0.122906	itgae.2
ENSDARG00000092423	heteOverwt	0.000172479	0.382282	cxcl11.5
ENSDARG00000021787	heteOverwt	0.0394168	0.30782	abcb5
ENSDARG00000092634	heteOverwt	2.4338e-10	0.0458814	CABZ01000634.1
ENSDARG00000063144	heteOverwt	0.00160386	0.0539404	shisa7b
ENSDARG00000086550	heteOverwt	0.00839722	0.376845	dbf4b
ENSDARG00000070343	heteOverwt	0.00849536	0.00775048	hoxc6a
ENSDARG00000098591	heteOverwt	0.00831067	0.454557	tubb2b
ENSDARG00000069046	heteOverwt	0.000112487	0.0600075	wu:fk65c09
ENSDARG00000053269	heteOverwt	2.07312e-05	0.339269	slc2a15b
ENSDARG00000076221	heteOverwt	0.0419185	0.471288	fthl28
ENSDARG00000089873	heteOverwt	0.00036824	0.31953	socs1b
ENSDARG00000098256	heteOverwt	1.54533e-06	0.0726044	si:ch73-329n5.6
ENSDARG00000100669	heteOverwt	0.00163177	0.403194	si:dkey-61p9.9
ENSDARG00000099492	heteOverwt	0.00109462	0.408465	CR927215.1
ENSDARG00000033587	heteOverwt	0.00454611	0.443051	CABZ01088134.1
ENSDARG00000117266	heteOverwt	0.0273203	0.182099	FO904966.1
ENSDARG00000087554	heteOverwt	0.00330813	0.423301	cdk1
ENSDARG00000088408	heteOverwt	8.83989e-05	0.0900117	si:ch211-171h4.7
ENSDARG00000100219	heteOverwt	0.000170946	0.376255	si:dkey-264f17.1
ENSDARG00000098620	heteOverwt	0.0492224	0.475769	si:ch211-188p14.2
ENSDARG00000100019	heteOverwt	0.00811581	0.441558	arhgap11a
ENSDARG00000068910	heteOverwt	1.39001e-05	0.197214	nos1
ENSDARG00000093803	heteOverwt	0.00613756	0.244759	si:dkey-196n19.2
ENSDARG00000053836	heteOverwt	1.34805e-05	0.314844	si:ch211-284o19.8
ENSDARG00000117807	heteOverwt	0.0248526	0.327497	BX908744.2
ENSDARG00000104795	heteOverwt	7.84059e-06	0.300065	cxcl8a
ENSDARG00000093476	heteOverwt	0.0406063	0.431613	si:dkey-175d9.2
ENSDARG00000029356	heteOverwt	0.0387649	0.170178	mboat1
ENSDARG00000062821	heteOverwt	0.0114323	0.195106	slc6a15
ENSDARG00000002507	heteOverwt	0.0201624	0.363639	itga10
ENSDARG00000101816	heteOverwt	0.0300414	0.481086	col5a3b
ENSDARG00000054929	heteOverwt	0.023319	0.454148	zgc:110540
ENSDARG00000052688	heteOverwt	0.0141643	0.290401	paqr5b
ENSDARG00000094488	heteOverwt	0.00244378	0.40275	BX510923.1
ENSDARG00000103207	heteOverwt	0.00477185	0.42021	rab11fip4b
ENSDARG00000058725	heteOverwt	5.41486e-05	0.311098	rfesd
ENSDARG00000075354	heteOverwt	0.0451129	0.334967	espl1
ENSDARG00000098700	heteOverwt	0.0355493	0.48746	il1b
ENSDARG00000052779	heteOverwt	6.5517e-05	0.0936694	zgc:153932
ENSDARG00000093779	heteOverwt	0.00142164	0.418857	cxcl11.6
ENSDARG00000087012	heteOverwt	3.53466e-09	0.276222	BX004816.2
ENSDARG00000004658	heteOverwt	0.00115017	0.147753	zgc:101810
ENSDARG00000076586	heteOverwt	1.75211e-10	0.242924	csf2rb
ENSDARG00000062510	heteOverwt	0.0117108	0.396902	bcl11ba
ENSDARG00000111188	heteOverwt	0.0173782	0.469099	cdaa
ENSDARG00000100764	heteOverwt	0.0118061	0.317936	zfyve9b
ENSDARG00000113899	heteOverwt	0.00585019	0.442171	ARF5
ENSDARG00000002403	heteOverwt	0.0426533	0.468603	nusap1
ENSDARG00000117599	heteOverwt	0.0470937	0.081849	CABZ01068842.1
ENSDARG00000069946	heteOverwt	0.0206703	0.212462	itga6b
ENSDARG00000089333	heteOverwt	0.000226327	0.302986	si:ch211-198c19.1
ENSDARG00000089216	heteOverwt	0.0189011	0.148208	zmp:0000001268
ENSDARG00000002479	heteOverwt	0.0106682	0.452903	ercc6l
ENSDARG00000010673	heteOverwt	0.0086754	0.440869	trim16
ENSDARG00000096863	heteOverwt	0.00132728	0.305464	si:ch73-380l3.4
ENSDARG00000042707	heteOverwt	4.98589e-06	0.276053	cx30.3
ENSDARG00000093098	heteOverwt	0.00307097	0.41245	ccl34b.8
ENSDARG00000040224	heteOverwt	0.0380428	0.471004	krcp
ENSDARG00000102729	heteOverwt	0.00120699	0.345517	SAMD9
ENSDARG00000040045	heteOverwt	0.0042095	0.330689	cldn1
ENSDARG00000098602	heteOverwt	0.0327957	0.347597	CABZ01001434.1
ENSDARG00000094706	heteOverwt	3.285e-07	0.277552	cxcl11.6
ENSDARG00000012944	heteOverwt	5.72896e-05	0.057394	myhz2
ENSDARG00000052775	heteOverwt	6.66134e-16	0.0281088	opn3
ENSDARG00000052997	heteOverwt	0.00200509	0.412971	sema4e
ENSDARG00000102414	heteOverwt	0.00597588	0.20427	myhz1.1
ENSDARG00000011449	heteOverwt	0.0238619	0.480141	fes
ENSDARG00000068181	heteOverwt	1.40687e-12	0.0879657	dpep1
ENSDARG00000055290	heteOverwt	0.00187144	0.425364	mpeg1.1
ENSDARG00000039577	heteOverwt	0.000515051	0.264843	ptk2bb
ENSDARG00000113386	heteOverwt	0.013006	0.45425	LO018432.1
ENSDARG00000042021	heteOverwt	0.00782563	0.455565	mapk12a
ENSDARG00000075598	heteOverwt	0.0250776	0.153613	ambn
ENSDARG00000103852	heteOverwt	0.0260443	0.28659	pigrl4.2
ENSDARG00000102146	heteOverwt	2.8654e-05	0.358486	si:ch211-69b7.6
ENSDARG00000070537	heteOverwt	0.0459169	0.402013	stmn2b
ENSDARG00000067995	heteOverwt	0.000768571	0.0753985	myhz1.2
ENSDARG00000116367	heteOverwt	0.0436197	0.486661	si:dkey-51d8.1
ENSDARG00000092580	heteOverwt	0.0321873	0.0510733	si:ch211-95j8.3
ENSDARG00000094284	heteOverwt	0.0384579	0.409201	si:dkey-58f10.10
ENSDARG00000036876	heteOverwt	0.00154099	0.393851	zgc:153284
ENSDARG00000013685	heteOverwt	1.31275e-05	0.32289	vsig8b
ENSDARG00000058556	heteOverwt	6.11595e-05	0.109649	muc5.2
ENSDARG00000029069	heteOverwt	0.037074	0.301926	tnni2a.4
ENSDARG00000090346	heteOverwt	0.000172907	0.363459	zmp:0000000991
ENSDARG00000014685	heteOverwt	0.0212336	0.45921	esco2
ENSDARG00000116047	heteOverwt	0.0202542	0.472209	CU459094.3
ENSDARG00000076862	heteOverwt	0.00549265	0.163816	gask1a
ENSDARG00000117345	heteOverwt	0.0258667	0.0111567	LO018605.2
ENSDARG00000024211	heteOverwt	0.000259482	0.339735	ifng1
ENSDARG00000038716	heteOverwt	0.00165197	0.131406	casq1a
ENSDARG00000062820	heteOverwt	0.00298144	0.396604	irgf3
ENSDARG00000058538	heteOverwt	1.9085e-05	0.3579	alcamb
ENSDARG00000008186	heteOverwt	0.0146789	0.467472	syk
ENSDARG00000117485	heteOverwt	0.0022469	0.431486	FO681323.1
ENSDARG00000002494	heteOverwt	0.00776649	0.445261	itgb6
ENSDARG00000090380	heteOverwt	0.00373242	0.299512	gzma
ENSDARG00000098738	heteOverwt	0.0493126	0.0555097	scn4aa
ENSDARG00000005462	heteOverwt	0.0425602	0.490514	kif4
ENSDARG00000100981	heteOverwt	0.0434095	0.455108	CCDC39
ENSDARG00000045391	heteOverwt	0.000655093	0.399395	cd226
ENSDARG00000096933	heteOverwt	0.0330539	0.373218	si:ch211-135n15.2
ENSDARG00000016607	heteOverwt	0.00162242	0.426144	echdc2
ENSDARG00000044254	heteOverwt	0.00215149	0.401779	anxa3b
ENSDARG00000018743	heteOverwt	0.000836957	0.269364	scamp5a
ENSDARG00000102514	heteOverwt	0.0123303	0.46177	BX323596.2
ENSDARG00000111386	heteOverwt	3.82461e-05	0.251819	CABZ01079178.1
ENSDARG00000030289	heteOverwt	3.87804e-06	0.342415	jag1a
ENSDARG00000058160	heteOverwt	0.000532549	0.405728	tnfaip2b
ENSDARG00000036422	heteOverwt	5.50872e-07	0.241534	ntn5
ENSDARG00000067997	heteOverwt	0.011944	0.0505196	myhz1.3
ENSDARG00000095026	heteOverwt	0.0369126	0.438265	si:dkey-58f10.14
ENSDARG00000052413	heteOverwt	0.0386976	0.378147	crfb12
ENSDARG00000075626	heteOverwt	1.69006e-07	0.309666	zgc:172090
ENSDARG00000104275	heteOverwt	2.36589e-05	0.328842	dicp1.17
ENSDARG00000012968	heteOverwt	0.00057234	0.398716	rhoub
ENSDARG00000097297	heteOverwt	5.59651e-07	0.0744862	FP016018.3
ENSDARG00000095409	heteOverwt	0.0296901	0.139127	si:ch211-226h7.8
ENSDARG00000022817	heteOverwt	0.0239318	0.119759	pvalb3
ENSDARG00000087088	heteOverwt	0.00291863	0.0390319	si:ch211-274p24.4
ENSDARG00000115610	heteOverwt	5.55112e-16	0.178547	ccl25a
ENSDARG00000042055	heteOverwt	0.00590068	0.45058	niban1a
ENSDARG00000076623	heteOverwt	7.8622e-06	0.281829	col14a1b
ENSDARG00000033684	heteOverwt	1.04444e-05	0.0924237	oxgr1a.1
ENSDARG00000097556	heteOverwt	0.000129782	0.125264	cyp8b2
ENSDARG00000039964	heteOverwt	0.000986411	0.306959	fgfbp2a
ENSDARG00000101585	heteOverwt	0.000205157	0.0698586	tecra
ENSDARG00000101670	heteOverwt	0.00180892	0.420028	kntc1
ENSDARG00000079283	heteOverwt	0.00489707	0.29804	si:ch211-247j9.1
ENSDARG00000057729	heteOverwt	0.0228173	0.412272	ephb6
