# Supplementary material for: Identification and functional characterization of BICD2 as a candidate disease gene in an consanguineous family with dilated cardiomyopathy
Source: BMC Med Genomics. 2022 Sep 6;15:189. doi: 10.1186/s12920-022-01349-y (PMC9446846; doi:10.1186/s12920-022-01349-y)
Supplement: Supplementary file 5 — Additional file 5. Zebrafish homologues of 51 human DCM-associated genes. [file 12920_2022_1349_MOESM5_ESM.xlsx]

## Sheet: Sheet1
Table 13. Zebrafish homologues of 51 human DCM-associated genes
human DCM gene	ENSEMBLE ID of zebrafish homolog	gene symbol of zebrafish homolog
ACTC1	ENSDARG00000099197	actc1b
PSEN2	ENSDARG00000015540	psen2
TBX20	ENSDARG00000005150	tbx20
TNNT2	ENSDARG00000020610	tnnt2a
LMNA	ENSDARG00000013415	lmna
TTN	ENSDARG00000028213	ttn.2
DSP	ENSDARG00000076673	dspb
DSP	ENSDARG00000022309	dspa
SGCD	ENSDARG00000098573	sgcd
LDB3	ENSDARG00000099974	ldb3b
DSG2	ENSDARG00000076945	dsg2.1
NPPA	ENSDARG00000052960	nppa
JPH2	ENSDARG00000028625	jph2
MIB1	ENSDARG00000102184	mib1
TNNC1	ENSDARG00000011400	tnnc1a
TTN	ENSDARG00000000563	ttn.1
MYH6	ENSDARG00000090637	myh6
LDB3	ENSDARG00000056322	ldb3a
ILK	ENSDARG00000056964	ilk
TPM1	ENSDARG00000087402	tpm1
ACTC1	ENSDARG00000042535	actc1a
TNNC1	ENSDARG00000037539	tnnc1b
LAMA4	ENSDARG00000020785	lama4
BAG3	ENSDARG00000039486	bag3
OBSCN	ENSDARG00000043309	obscna
FLNC	ENSDARG00000018820	flncb
CSRP3	ENSDARG00000101706	csrp3
NEXN	ENSDARG00000057317	nexn
PKP2	ENSDARG00000023026	pkp2
RBM20	notfound	rbm20
NEBL	ENSDARG00000021200	nebl
EYA4	ENSDARG00000012397	eya4
PDLIM3	ENSDARG00000011023	pdlim3a
VCL	ENSDARG00000044968	vcla
ABCC9	ENSDARG00000015985	abcc9
GATAD1	ENSDARG00000027612	gatad1
ACTN2	ENSDARG00000071090	actn2b
PDLIM3	ENSDARG00000014248	pdlim3b
MYL2	ENSDARG00000053424	myl2b
PLN	ENSDARG00000069404	pln
DES	ENSDARG00000005221	desmb
MYBPC3	ENSDARG00000011615	mybpc3
DTNA	ENSDARG00000031015	dtna
OBSCN	ENSDARG00000022101	obscnb
TCAP	ENSDARG00000007344	tcap
FLNC	ENSDARG00000018566	flnca
ANKRD1	ENSDARG00000076192	ankrd1b
LRRC10	ENSDARG00000045612	lrrc10
PRDM16	ENSDARG00000078324	prdm16
PLEKHM2	ENSDARG00000078850	plekhm2
TNNI3K	ENSDARG00000086933	tnni3k
TNNT2	ENSDARG00000100694	tnnt2b
ANKRD1	ENSDARG00000075263	ankrd1a
MYPN	ENSDARG00000109262	mypn
MYL2	ENSDARG00000104722	myl2a
VCL	ENSDARG00000098695	vclb
DSG2	ENSDARG00000062750	dsg2.2
ACTN2	notfound	actn2a
DES	ENSDARG00000058656	desma
NKX2-5	ENSDARG00000018004	nkx2.5
PSEN1	ENSDARG00000004870	psen1
MYH7	ENSDARG00000079564	myh7
PLN	ENSDARG00000097256	si:ch211-270g19.5
ACTC1	ENSDARG00000057911	ACTC1
MYH7	ENSDARG00000079782	myh7l
DSG2	ENSDARG00000062750	si:ch73-74h11.1
MYH6	ENSDARG00000103969	smyhc2
MYH6	ENSDARG00000099959	smyhc1
MYH6	ENSDARG00000079564	myh7
MYH6	ENSDARG00000103837	CU633479.2
MYH6	ENSDARG00000098747	CU633479.1
TPM1	ENSDARG00000033683	tpma
MYH6	ENSDARG00000114031	smyhc3
MYH6	ENSDARG00000114818	CU633479.5
MYPN	ENSDARG00000109262	CU928131.1
ACTN2	ENSDARG00000104713	zgc:165653
MYL3	ENSDARG00000032976	cmlc1
ACTN2	ENSDARG00000071090	actn2b
ACTN2	ENSDARG00000104713	zgc:165653
